# Supplementary material for: Functional annotation of sixty-five type-2 diabetes risk SNPs and its application in risk prediction
Source: Sci Rep. 2017 Mar 6;7:43709. doi: 10.1038/srep43709 (PMC5337961; doi:10.1038/srep43709)
Supplement: Supplementary Table S2 [file srep43709-s2.xls]

## Sheet: Sheet1
the active SNPs and motifs obtained from HOMER and FIMO on whole genome.
results in HOMER		results in FIMO		colletively results
affected motif in HOMER	number of active SNPs in HOMER	affected motif in FIMO	number of active SNPs in fimo	active SNPs	number of affected motifs
Ptf1a(bHLH)	18	MA0003.3	12	rs947273	46
E2A(bHLH)	18	MA0812.1	11	rs73069988	39
Tbx5(T-box)	9	MA0524.2	9	rs73793383	22
PR(NR)	7	MA0814.1	9	rs17164682	19
c-Myc(bHLH)	7	MA0820.1	8	rs2641348	15
Maz(Zf)	6	MA0811.1	8	rs527234	15
GRE(NR)	6	MA0810.1	7	rs79165612	15
SCL(bHLH)	6	MA0522.2	7	rs17030855	14
AP-2gamma(AP2)	6	MA0733.1	6	rs4458523	13
NPAS2(bHLH)	6	MA0516.1	6	rs6599299	12
Nanog(Homeobox)	6	MA0830.1	6	rs6983948	11
KLF5(Zf)	5	MA0745.1	5	rs1316487	11
EBF1(EBF)	5	MA0039.2	5	rs10026334	11
Pitx1(Homeobox)	5	MA0088.2	5	rs4714129	11
FXR(NR)	5	MA0139.1	5	rs17164589	11
BMAL1(bHLH)	5	MA0065.2	5	rs12053054	10
PU.1-IRF(ETS:IRF)	5	MA0050.2	4	rs10429443	10
ERE(NR)	4	MA0803.1	4	rs6753142	9
Max(bHLH)	4	MA0146.2	4	rs7561287	9
Erra(NR)	4	MA0138.2	4	rs10937717	9
ERG(ETS)	4	MA0007.3	4	rs340878	9
Nkx2.1(Homeobox)	4	MA0872.1	4	rs6820509	9
n-Myc(bHLH)	4	MA0746.1	4	rs4234726	9
bHLHE40(bHLH)	4	MA0667.1	4	rs76137177	8
CRX(Homeobox)	4	MA0258.2	4	rs4974600	8
Smad3(MAD)	4	MA0626.1	4	rs10109812	8
AR-halfsite(NR)	4	MA0822.1	4	rs4342257	8
Eomes(T-box)	4	MA0014.2	4	rs11939426	8
Nkx3.1(Homeobox)	4	MA0821.1	4	rs9309325	8
ETV1(ETS)	3	MA0778.1	4	rs35273426	8
RUNX2(Runt)	3	MA0103.2	4	rs74996554	7
RUNX1(Runt)	3	MA0155.1	4	rs896853	7
Foxo1(Forkhead)	3	MA0079.3	4	rs6599300	7
Lhx3(Homeobox)	3	MA0741.1	4	rs6802898	7
Cdx2(Homeobox)	3	MA0825.1	4	rs11723894	7
Smad4(MAD)	3	MA0815.1	4	rs73069999	7
CLOCK(bHLH)	3	MA0823.1	4	rs2178442	7
Rfx5(HTH)	3	MA0697.1	4	rs2453058	6
AP-2alpha(AP2)	3	MA0653.1	4	rs28602970	6
Bcl6(Zf)	3	MA0824.1	4	rs68146447	6
GRHL2(CP2)	3	MA0732.1	4	rs10929989	6
HOXD13(Homeobox)	3	MA0499.1	4	rs17069879	6
Sox6(HMG)	3	MA0813.1	4	rs6819243	6
Znf263(Zf)	3	MA0665.1	4	rs12649341	5
Tcf12(bHLH)	3	MA0058.3	3	rs340873	5
USF1(bHLH)	2	MA0112.3	3	rs73796058	5
SPDEF(ETS)	2	MA0772.1	3	rs11899863	5
EBNA1(EBV_virus)	2	MA0819.1	3	rs6838400	5
EWS:FLI1-fusion(ETS)	2	MA1099.1	3	rs4293850	5
MYB(HTH)	2	MA0159.1	3	rs4481292	5
Tcf4(HMG)	2	MA0730.1	3	rs243025	5
Brachyury(T-box)	2	MA0162.2	3	rs13128674	5
ELF5(ETS)	2	MA0059.1	3	rs9814811	5
STAT4(Stat)	2	MA0259.1	3	rs5018647	5
Stat3+il21(Stat)	2	MA0747.1	3	rs6814328	5
Tbet(T-box)	2	MA0002.2	3	rs508419	4
Sox3(HMG)	2	MA0500.1	3	rs4582532	4
BMYB(HTH)	2	MA0517.1	3	rs516946	4
RUNX(Runt)	2	MA0066.1	3	rs10755148	4
FOXA1(Forkhead)	2	MA0857.1	3	rs6446479	4
Smad2(MAD)	2	MA0147.2	3	rs4974587	4
p53(p53)	2	MA0095.2	3	rs2879813	4
RBPJ:Ebox	2	MA0163.1	3	rs1931765	4
Fli1(ETS)	2	MA0471.1	3	rs17036342	4
EHF(ETS)	2	MA0649.1	3	rs73069965	4
MafF(bZIP)	2	MA0744.1	2	rs4273545	4
RXR(NR)	2	MA0599.1	2	rs6732766	4
Rbpj1(?)	2	MA0603.1	2	rs2293632	4
Fox:Ebox(Forkhead	2	MA0119.1	2	rs2340586	4
Nkx6.1(Homeobox)	2	MA0494.1	2	rs2197423	3
Sox2(HMG)	2	MA0632.1	2	rs11945799	3
ZNF143|STAF(Zf)	1	MA0743.1	2	rs4689389	3
PAX5(Paired	1	MA0496.1	2	rs11729033	3
EKLF(Zf)	1	MA0696.1	2	rs73796057	3
Rfx1(HTH)	1	MA0513.1	2	rs28591316	3
HOXA9(Homeobox)	1	MA0113.3	2	rs17036160	3
NFkB-p65(RHD)	1	MA0495.1	2	rs340875	3
THRa(NR)	1	MA0528.1	2	rs2793823	3
Mouse_Recombination_Hotspot(Zf)	1	MA0751.1	2	rs11980500	3
RORgt(NR)	1	MA0521.1	2	rs243088	3
CTCF(Zf)	1	MA0636.1	2	rs6989203	3
NFkB-p65-Rel(RHD)	1	MA0753.1	2	rs6991067	3
Gata4(Zf)	1	MA0040.1	2	rs2129105	3
NF1-halfsite(CTF)	1	MA0863.1	2	rs2244732	3
Pax8(Paired	1	MA0828.1	2	rs1320164	3
Foxh1(Forkhead)	1	MA0729.1	2	rs3806754	3
MyoG(bHLH)	1	MA0105.4	2	rs7612096	3
CEBP:AP1(bZIP)	1	MA0829.1	2	rs10937718	2
TATA-Box(TBP)	1	MA0523.1	2	rs340836	2
EWS:ERG-fusion(ETS)	1	MA0009.2	2	rs6446481	2
Myf5(bHLH)	1	MA0470.1	2	rs61073965	2
BORIS(Zf)	1	MA0801.1	2	rs7845219	2
PPARE(NR)	1	MA0526.1	2	rs2340534	2
Phox2a(Homeobox)	1	MA0107.1	2	rs6752978	2
Tcf3(HMG)	1	MA0504.1	2	rs10203174	2
CEBP(bZIP)	1	MA0017.2	2	rs13274945	2
IRF2(IRF)	1	MA0074.1	2	rs6830765	2
bZIP:IRF(bZIP	1	MA0859.1	2	rs340872	2
Hoxc9(Homeobox)	1	MA0114.3	2	rs4320200	2
IRF4(IRF)	1	MA0047.2	2	rs78681698	2
NeuroD1(bHLH)	1	MA0727.1	2	rs11726179	2
RUNX-AML(Runt)	1	MA0464.2	2	rs7429365	2
GATA3(Zf)	1	MA0051.1	2	rs6471502	2
E2F4(E2F)	1	MA0832.1	1	rs56240712	2
HNF6(Homeobox)	1	MA0735.1	1	rs12639094	2
Atf4(bZIP)	1	MA0842.1	1	rs10180005	2
Sp1(Zf)	1	MA0093.2	1	rs7732130	2
HIF2a(bHLH)	1	MA0663.1	1	rs4689395	2
Isl1(Homeobox)	1	MA0879.1	1	rs2011566	2
Arnt:Ahr(bHLH)	1	MA0617.1	1	rs515071	2
p63(p53)	1	MA0046.2	1	rs9653282	2
Chop(bZIP)	1	MA0030.1	1	rs13114527	2
GABPA(ETS)	1	MA0592.2	1	rs4974557	2
		MA0024.3	1	rs340877	2
		MA0084.1	1	rs10429294	2
		MA0060.2	1	rs11729031	2
		MA0709.1	1	rs57381820	2
		MA0670.1	1	rs17030925	2
		MA0597.1	1	rs34893283	2
		MA0652.1	1	rs1129152	2
		MA0616.1	1	rs58058346	2
		MA0738.1	1	rs11726178	2
		MA0160.1	1	rs6757251	2
		MA0905.1	1	rs11705701	2
		MA0637.1	1	rs2011567	2
		MA0804.1	1	rs71330995	1
		MA0865.1	1	rs9694034	1
		MA0774.1	1	rs73793392	1
		MA0141.3	1	rs76450091	1
		MA0069.1	1	rs1484113	1
		MA0775.1	1	rs10099941	1
		MA0611.1	1	rs57696714	1
		MA0790.1	1	rs1388387	1
		MA0740.1	1	rs6746632	1
		MA0769.1	1	rs72790940	1
		MA0057.1	1	rs13130845	1
		MA0908.1	1	rs2075424	1
		MA0153.2	1	rs968919	1
		MA0895.1	1	rs4974597	1
		MA0486.2	1	rs7649970	1
		MA0142.1	1	rs1453377	1
		MA0800.1	1	rs13270641	1
		MA0689.1	1	rs7732628	1
		MA0851.1	1	rs713113	1
		MA0493.1	1	rs10923931	1
		MA0671.1	1	rs896854	1
		MA0462.1	1	rs9297949	1
		MA0518.1	1	rs10100651	1
		MA0807.1	1	rs11717195	1
		MA0794.1	1	rs2340584	1
		MA0515.1	1	rs422334	1
		MA0767.1	1	rs80097454	1
		MA0839.1	1	rs60682925	1
		MA0750.1	1	rs73796059	1
		MA0914.1	1	rs2276904	1
		MA0643.1	1	rs5025718	1
		MA0593.1	1	rs13108780	1
		MA0748.1	1	rs2793830	1
		MA0728.1	1	rs72879276	1
		MA0078.1	1	rs7003387	1
		MA0867.1	1	rs10956934	1
		MA0860.1	1	rs13127445	1
		MA0896.1	1	rs58552306	1
		MA0514.1	1	rs340879	1
		MA0677.1	1	rs7004862	1
		MA0115.1	1	rs66879211	1
		MA0143.3	1	rs13103357	1
		MA0875.1	1	rs1912980	1
		MA0870.1	1	rs6878122	1
		MA0685.1	1	rs896852	1
		MA0073.1	1	rs12497268	1
		MA0695.1	1	rs12692737	1
		MA0506.1	1	rs11931251	1
		MA0594.1	1	rs4664331	1
		MA0484.1	1	rs12501056	1
		MA0610.1	1	rs27984	1
		MA0873.1	1	rs11732178	1
		MA0885.1	1	rs56363381	1
		MA0092.1	1	rs7612812	1
		MA0519.1	1	rs1065359	1
		MA0640.1	1	rs7767391	1
		MA0664.1	1	rs6761129	1
		MA0688.1	1	rs13405076	1
		MA0101.1	1	rs10098778	1
		MA0136.2	1	rs11732208	1
		MA0116.1	1	rs726816	1
		MA0509.1	1	rs3824065	1
		MA0622.1	1	rs6837701	1
		MA0816.1	1
		MA0806.1	1
		MA0077.1	1
		MA0657.1	1
		MA0508.1	1
		MA0693.1	1
		MA0791.1	1
		MA0520.1	1
		MA0104.3	1
		MA0742.1	1
		MA0070.1	1
		MA0708.1	1
		MA0595.1	1
		MA0063.1	1
		MA0683.1	1
		MA0768.1	1
		MA0117.2	1
		MA0802.1	1
		MA0591.1	1
		MA0805.1	1
		MA0911.1	1
		MA0690.1	1
		MA0072.1	1
