# Supplementary material for: Functional annotation of sixty-five type-2 diabetes risk SNPs and its application in risk prediction
Source: Sci Rep. 2017 Mar 6;7:43709. doi: 10.1038/srep43709 (PMC5337961; doi:10.1038/srep43709)
Supplement: Supplementary Table S3 [file srep43709-s3.xls]

## Sheet: homerdata
Results on homer motifs
	rsID	Ref allele	Alt allele	snpPos	motifPos	geneSymbol	dataSource	providerName	providerId	seqMatch	pctRef	pctAlt	alleleRef	alleleAlt	effect
1	rs9814811	C	T	186617651	5	TBX21	HOMER	Tbet(T-box)/CD8-Tbet-ChIP-Seq(GSE33802)/Homer	Tbet	cctccCacct	0.90806	0.685809	0.997	0.001	strong
2	rs17030859	G	A	43689904	8	ZNF263	HOMER	Znf263(Zf)/K562-Znf263-ChIP-Seq(GSE31477)/Homer	Znf263	ggGagaactc	0.955782	0.785183	0.997	0.001	strong
3	rs66879211	G	C	1290180	7	TCF12	HOMER	Tcf12(bHLH)/GM12878-Tcf12-ChIP-Seq(GSE32465)/Homer	Tcf12	gcagccGtca	0.862199	0.680082	0.997	0.001	strong
4	rs340873	G	A	214160529	4	NKX6-1	HOMER	Nkx6.1(Homeobox)/Islet-Nkx6.1-ChIP-Seq(GSE40975)/Homer	Nkx6.1	cctGataa	0.721628	0.943098	0.001	0.997	strong
5	rs1320164	G	A	95960767	8	E2F4	HOMER	E2F4(E2F)/K562-E2F4-ChIP-Seq(GSE31477)/Homer	E2F4	ggcggggGcc	0.800538	0.861608	0.122	0.719	weak
6	rs73069988	G	A	1290393	5	BHLHE40	HOMER	bHLHE40(bHLH)/HepG2-BHLHE40-ChIP-Seq(GSE31477)/Homer	bHLHE40	gcacGtggct	0.989557	0.844351	0.958	0.04	strong
7	rs527234	C	G	95963798	6	MYCN	HOMER	n-Myc(bHLH)/mES-nMyc-ChIP-Seq(GSE11431)/Homer	n-Myc	tcccaCctgg	0.857293	0.707035	0.962	0.001	strong
8	rs12649341	G	A	6294759	3	TBX21	HOMER	Tbet(T-box)/CD8-Tbet-ChIP-Seq(GSE33802)/Homer	Tbet	aaGtgggaag	0.913438	0.77661	0.886	0.032	strong
9	rs340837	G	T	214162734	5	FLI1	HOMER	Fli1(ETS)/CD8-FLI-ChIP-Seq(GSE20898)/Homer	Fli1	gcggGccggg	0.694915	0.89501	0.078	0.843	strong
10	rs112972772	T	A	43600721	4	ZNF263	HOMER	Znf263(Zf)/K562-Znf263-ChIP-Seq(GSE31477)/Homer	Znf263	cgaTtctcct	0.870243	0.699644	0.997	0.001	strong
11	rs2197423	G	A	12391583	8	NANOG	HOMER	Nanog(Homeobox)/mES-Nanog-ChIP-Seq(GSE11724)/Homer	Nanog	tgccatcGtg	0.793687	0.881607	0.036	0.736	strong
12	rs10937719	C	G	6295322	5	SMAD3	HOMER	Smad3(MAD)/NPC-Smad3-ChIP-Seq(GSE36673)/Homer	Smad3	atgaCtgc	0.902059	0.703664	0.905	0.001	strong
13	rs11945799	A	G	1368675	3	ZNF711	HOMER	ZNF711(Zf)/SHSY5Y-ZNF711-ChIP-Seq(GSE20673)/Homer	ZNF711	ggAccatg	0.685708	0.87331	0.004	0.959	strong
14	rs13107806	T	C	6271071	5	IRF4	HOMER	IRF4(IRF)/GM12878-IRF4-ChIP-Seq(GSE32465)/Homer	IRF4	tcgttTcaaa	0.937297	0.696814	0.964	0.001	strong
15	rs13127445	C	G	6271150	5	NKX2-1	HOMER	Nkx2.1(Homeobox)/LungAC-Nkx2.1-ChIP-Seq(GSE43252)/Homer	Nkx2.1	ggcgCtcaag	0.888491	0.616832	0.997	0.001	strong
16	rs10937717	T	A	6295087	6	FOXO1	HOMER	Foxo1(Forkhead)/RAW-Foxo1-ChIP-Seq(Fan et al.)/Homer	Foxo1	ttgttTcc	0.924635	0.825784	0.815	0.001	strong
17	rs13103357	A	G	6294544	6	SOX2	HOMER	Sox2(HMG)/mES-Sox2-ChIP-Seq(GSE11431)/Homer	Sox2	agacAagggg	0.878358	0.707538	0.997	0.001	strong
18	rs6983948	C	T	95988209	3	TAL1	HOMER	SCL(bHLH)/HPC7-Scl-ChIP-Seq(GSE13511)/Homer	SCL	ggCaggtg	0.902433	0.536102	0.983	0.003	strong
19	rs6446482	C	G	6295693	5	NA	HOMER	AR-halfsite(NR)/LNCaP-AR-ChIP-Seq(GSE27824)/Homer	AR-halfsite	ctgtgCtacc	0.907777	0.693007	0.997	0.001	strong
20	rs340873	G	A	214160529	2	GATA3	HOMER	GATA3(Zf)/iTreg-Gata3-ChIP-Seq(GSE20898)/Homer	GATA3	tGataatt	0.933329	0.693763	0.991	0.001	strong
21	rs6747229	T	A	43712610	6	LHX2	HOMER	Lhx2(Homeobox)/HFSC-Lhx2-ChIP-Seq(GSE48068)/Homer	Lhx2	taattTaa	0.843639	0.963643	0.001	0.833	strong
22	rs6738627	G	A	165544450	7	ARNT	HOMER	Arnt:Ahr(bHLH)/MCF7-Arnt-ChIP-Seq(Lo et al.)/Homer	Arnt:Ahr	ctccacGtaa	0.880495	0.661267	0.951	0.029	strong
23	rs11723894	C	T	1291969	3	TFAP2C	HOMER	AP-2gamma(AP2)/MCF7-TFAP2C-ChIP-Seq(GSE21234)/Homer	AP-2gamma	gcCcgcggcttg	0.865819	0.710284	0.947	0.051	strong
24	rs9368226	T	C	20723057	7	MYBL1	HOMER	AMYB(HTH)/Testes-AMYB-ChIP-Seq(GSE44588)/Homer	AMYB	actcagTtgg	0.875402	0.67979	0.997	0.001	strong
25	rs6989203	G	A	41523745	4	GATA4	HOMER	Gata4(Zf)/Heart-Gata4-ChIP-Seq(GSE35151)/Homer	Gata4	aatGataatg	0.944829	0.74096	0.997	0.001	strong
26	rs527234	C	G	95963798	6	TCF3	HOMER	E2A(bHLH)/proBcell-E2A-ChIP-Seq(GSE21978)/Homer	E2A	tcccaCctgg	0.920631	0.97705	0.238	0.753	weak
27	rs9368226	T	C	20723057	15	TFCP2L1	HOMER	Tcfcp2l1(CP2)/mES-Tcfcp2l1-ChIP-Seq(GSE11431)/Homer	Tcfcp2l1	gaccccagactcagTtggga	0.696255	0.868154	0.001	0.978	strong
28	rs11939426	T	C	1292772	4	CLOCK	HOMER	CLOCK(bHLH)/Liver-Clock-ChIP-Seq(GSE39860)/Homer	CLOCK	caggTgat	0.852574	0.665789	0.98	0.006	strong
29	rs4714129	T	C	38173192	10	ATOH1	HOMER	Atoh1(bHLH)/Cerebellum-Atoh1-ChIP-Seq(GSE22111)/Homer	Atoh1	tcTaaatgctga	0.672205	0.862531	0.002	0.995	strong
30	rs340877	G	A	214157246	8	ZNF263	HOMER	Znf263(Zf)/K562-Znf263-ChIP-Seq(GSE31477)/Homer	Znf263	ggGagcaccc	0.995974	0.825375	0.997	0.001	strong
31	rs11705701	G	A	185544309	4	E2F6	HOMER	E2F6(E2F)/Hela-E2F6-ChIP-Seq(GSE31477)/Homer	E2F6	ggcGggattc	0.948371	0.805187	0.819	0.01	strong
32	rs73069988	G	A	1290393	8	NA	HOMER	E-box(bHLH)/Promoter/Homer	E-box	gcacGtggctct	0.850821	0.746821	0.931	0.064	strong
33	rs73069998	G	A	1291402	6	PTF1A	HOMER	Ptf1a(bHLH)/Panc1-Ptf1a-ChIP-Seq(GSE47459)/Homer	Ptf1a	ggtcGcctgc	0.721768	0.924728	0.001	0.997	strong
34	rs2879813	A	G	95960947	2	KLF5	HOMER	KLF5(Zf)/LoVo-KLF5-ChIP-Seq(GSE49402)/Homer	KLF5	aAggggcggc	0.8264	0.935726	0.116	0.882	strong
35	rs6446481	C	A	6295583	8	MAZ	HOMER	Maz(Zf)/HepG2-Maz-ChIP-Seq(GSE31477)/Homer	Maz	Ccccagcc	0.933384	0.747137	0.997	0.001	strong
36	rs4689394	C	G	6291003	8	ZNF711	HOMER	ZNF711(Zf)/SHSY5Y-ZNF711-ChIP-Seq(GSE20673)/Homer	ZNF711	tggccttC	0.933133	0.961214	0.171	0.64	weak
37	rs10098778:T	C	T	95992020	2	NA	HOMER	Gata1(Zf)/K562-GATA1-ChIP-Seq(GSE18829)/Homer	Gata1	actttatcCa	0.841414	0.899955	0.001	0.7	weak
38	rs9368226	T	C	20723057	6	MYB	HOMER	MYB(HTH)/ERMYB-Myb-ChIPSeq(GSE22095)/Homer	MYB	ctcagTtg	0.851163	0.655643	0.997	0.001	strong
39	rs7004862	T	G	95876963	4	TEAD4	HOMER	TEAD4(TEA)/Tropoblast-Tead4-ChIP-Seq(GSE37350)/Homer	TEAD4	ttcTgaattt	0.805102	0.959008	0.042	0.914	strong
40	rs340872	A	T	214160548	7	HOXD13	HOMER	HOXD13(Homeobox)/Chicken-Hoxd13-ChIP-Seq(GSE38910)/Homer	HOXD13	ggagatAaac	0.853606	0.78177	0.776	0.222	weak
41	rs6752978	G	T	165552942	6	SOX3	HOMER	Sox3(HMG)/NPC-Sox3-ChIP-Seq(GSE33059)/Homer	Sox3	tgattGtc	0.85154	0.733821	0.843	0.123	strong
42	rs896855	A	G	95959808	6	NA	HOMER	EWS:FLI1-fusion(ETS)/SK_N_MC-EWS:FLI1-ChIP-Seq(SRA014231)/Homer	EWS:FLI1-fusion	tgcagAaaaa	0.762417	0.917353	0.001	0.997	strong
43	rs11939426	T	C	1292772	4	USF2	HOMER	Usf2(bHLH)/C2C12-Usf2-ChIP-Seq(GSE36030)/Homer	Usf2	ctcaggTgat	0.901257	0.776232	0.858	0.082	strong
44	rs2641348:G	A	G	120437884	9	NA	HOMER	Unknown(Homeobox)/Limb-p300-ChIP-Seq/Homer	Unknown	tgcaattaAg	0.947877	0.728412	0.894	0.05	strong
45	rs527234	C	G	95963798	6	USF2	HOMER	Usf2(bHLH)/C2C12-Usf2-ChIP-Seq(GSE36030)/Homer	Usf2	cccaCctggt	0.867451	0.787697	0.678	0.021	weak
46	rs11723602	T	C	6272306	3	NKX2-5	HOMER	Nkx2.5(Homeobox)/HL1-Nkx2.5.biotin-ChIP-Seq(GSE21529)/Homer	Nkx2.5	tcTctctcgg	0.878883	0.904357	0.011	0.413	weak
47	rs58058346	A	C	1301603	10	ELF5	HOMER	ELF5(ETS)/T47D-ELF5-ChIP-Seq(GSE30407)/Homer	ELF5	Actttcttgt	0.858398	0.754141	0.88	0.028	strong
48	rs6753142	T	C	165544071	1	TFAP2C	HOMER	AP-2gamma(AP2)/MCF7-TFAP2C-ChIP-Seq(GSE21234)/Homer	AP-2gamma	gtgccctggggT	0.908898	0.956591	0.005	0.547	weak
49	rs10026334	G	A	6294607	2	TCF12	HOMER	Tcf12(bHLH)/GM12878-Tcf12-ChIP-Seq(GSE32465)/Homer	Tcf12	gtacaggtGg	0.871207	0.68909	0.997	0.001	strong
50	rs57381820	G	T	43626668	4	MAZ	HOMER	Maz(Zf)/HepG2-Maz-ChIP-Seq(GSE31477)/Homer	Maz	gggGgagg	0.884697	0.858866	0.607	0.054	weak
51	rs9368226	T	C	20723057	6	MYF5	HOMER	Myf5(bHLH)/GM-Myf5-ChIP-Seq(GSE24852)/Homer	Myf5	tcagTtggga	0.793005	0.922887	0.014	0.937	strong
52	rs10026334	G	A	6294607	4	E2F6	HOMER	E2F6(E2F)/Hela-E2F6-ChIP-Seq(GSE31477)/Homer	E2F6	ggtGggagca	0.887262	0.744078	0.819	0.01	strong
53	rs7003387	C	G	95961979	4	NKX2-5	HOMER	Nkx2.5(Homeobox)/HL1-Nkx2.5.biotin-ChIP-Seq(GSE21529)/Homer	Nkx2.5	cccCtctcgc	0.89514	0.688125	0.901	0.002	strong
54	rs17030925	A	C	43713808	10	RFX5	HOMER	Rfx5(HTH)/GM12878-Rfx5-ChIP-Seq(GSE31477)/Homer	Rfx5	tcacaggaaAag	0.682066	0.869579	0.001	0.997	strong
55	rs4974587	C	G	1285429	6	NKX2-5	HOMER	Nkx2.5(Homeobox)/HL1-Nkx2.5.biotin-ChIP-Seq(GSE21529)/Homer	Nkx2.5	tgtcaCttct	0.911573	0.646896	0.971	0.002	strong
56	rs6838400	C	G	6295427	6	NKX2-5	HOMER	Nkx2.5(Homeobox)/HL1-Nkx2.5.biotin-ChIP-Seq(GSE21529)/Homer	Nkx2.5	aggaCaggac	0.646477	0.911154	0.002	0.971	strong
57	rs11980500	G	A	14882428	1	TBX21	HOMER	Tbet(T-box)/CD8-Tbet-ChIP-Seq(GSE33802)/Homer	Tbet	Gggtgaaaac	0.851247	0.93154	0.091	0.788	weak
58	rs10429443	A	G	95971164	10	IRF2	HOMER	IRF2(IRF)/Erythroblas-IRF2-ChIP-Seq(GSE36985)/Homer	IRF2	gaaagcaaaAga	0.917515	0.779096	0.742	0.093	weak
59	rs1127065:T	C	T	44259871	5	NFYA	HOMER	NFY(CCAAT)/Promoter/Homer	NFY	tggatCggct	0.764041	0.931123	0.001	0.997	strong
60	rs6761129	C	T	43735713	4	NPAS2	HOMER	NPAS2(bHLH)/Liver-NPAS2-ChIP-Seq(GSE39860)/Homer	NPAS2	ctcacaCgtc	0.7701	0.937754	0.004	0.969	strong
61	rs73069988	G	A	1290393	5	OLIG2	HOMER	Olig2(bHLH)/Neuron-Olig2-ChIP-Seq(GSE30882)/Homer	Olig2	tgcacGtggc	0.833581	0.923917	0.007	0.63	weak
62	rs4293850	A	C	6292020	9	TFAP4	HOMER	Ap4(bHLH)/AML-Tfap4-ChIP-Seq(GSE45738)/Homer	Ap4	tAaactgatg	0.676656	0.856179	0.013	0.954	strong
63	rs61073965	G	A	1325565	7	RBPJ	HOMER	Rbpj1(?)/Panc1-Rbpj1-ChIP-Seq(GSE47459)/Homer	Rbpj1	catGagaatg	0.914505	0.733181	0.997	0.001	strong
64	rs6746632	T	G	43712163	4	SOX6	HOMER	Sox6(HMG)/Myotubes-Sox6-ChIP-Seq(GSE32627)/Homer	Sox6	tttTtgttgc	0.964319	0.711511	0.97	0.013	strong
65	rs17164682	A	G	1346796	2	FOXO1	HOMER	Foxo1(Forkhead)/RAW-Foxo1-ChIP-Seq(Fan et al.)/Homer	Foxo1	gcaaacAg	0.924484	0.739923	0.997	0.001	strong
66	rs7647481	G	A	12391813	6	ARNT	HOMER	Arnt:Ahr(bHLH)/MCF7-Arnt-ChIP-Seq(Lo et al.)/Homer	Arnt:Ahr	ttccGtgatg	0.892752	0.77681	0.826	0.09	strong
67	rs7625805	C	T	64088232	6	EGR2	HOMER	Egr2(Zf)/Thymocytes-Egr2-ChIP-Seq(GSE34254)/Homer	Egr2	gtctccCactga	0.915889	0.786224	0.943	0.055	strong
68	rs4273545	G	T	6271416	8	NKX2-5	HOMER	Nkx2.5(Homeobox)/HL1-Nkx2.5.biotin-ChIP-Seq(GSE21529)/Homer	Nkx2.5	ggGagtgccg	0.941626	0.872955	0.561	0.023	weak
69	rs6820509	A	G	6295750	4	CLOCK	HOMER	CLOCK(bHLH)/Liver-Clock-ChIP-Seq(GSE39860)/Homer	CLOCK	tacAcctg	0.850525	0.66374	0.98	0.006	strong
70	rs72879276	T	A	43627101	4	SOX3	HOMER	Sox3(HMG)/NPC-Sox3-ChIP-Seq(GSE33059)/Homer	Sox3	catTtgtt	0.915799	0.662084	0.997	0.001	strong
71	rs75214475	T	C	1290278	5	TCF12	HOMER	Tcf12(bHLH)/GM12878-Tcf12-ChIP-Seq(GSE32465)/Homer	Tcf12	tcacTtgcgc	0.701431	0.867047	0.001	0.974	strong
72	rs73069998	G	A	1291402	7	MAX	HOMER	Max(bHLH)/K562-Max-ChIP-Seq(GSE31477)/Homer	Max	cggtcGcctgca	0.685285	0.87019	0.001	0.997	strong
73	rs7732130	G	A	76435004	4	NANOG	HOMER	Nanog(Homeobox)/mES-Nanog-ChIP-Seq(GSE11724)/Homer	Nanog	catgatGgtt	0.870909	0.809265	0.619	0.045	weak
74	rs35273426	C	T	41524688	8	NA	HOMER	EBF1(EBF)/Near-E2A-ChIP-Seq(GSE21512)/Homer	EBF1	tgccCggggcac	0.856612	0.789666	0.77	0.146	weak
75	rs73796057	C	G	1290780	8	MYOD1	HOMER	MyoD(bHLH)/Myotube-MyoD-ChIP-Seq(GSE21614)/Homer	MyoD	cacaCtgctgcc	0.869129	0.699998	0.997	0.001	strong
76	rs10026334	G	A	6294607	6	EGR2	HOMER	Egr2(Zf)/Thymocytes-Egr2-ChIP-Seq(GSE34254)/Homer	Egr2	caggtGggagca	0.906114	0.776449	0.943	0.055	strong
77	rs2641348:C	A	C	120437884	6	SMAD3	HOMER	Smad3(MAD)/NPC-Smad3-ChIP-Seq(GSE36673)/Homer	Smad3	taAgccta	0.859601	0.580807	0.997	0.001	strong
78	rs73069998	G	A	1291402	4	TBX5	HOMER	Tbx5(T-box)/HL1-Tbx5.biotin-ChIP-Seq(GSE21529)/Homer	Tbx5	ggtcGcct	0.713856	0.899343	0.083	0.914	strong
79	rs6991067	A	G	95875676	4	JUN	HOMER	Jun-AP1(bZIP)/K562-cJun-ChIP-Seq(GSE31477)/Homer	Jun-AP1	agtAaatcactt	0.807513	0.967809	0.001	0.991	strong
80	rs6599299	T	C	1305018	4	TBX5	HOMER	Tbx5(T-box)/HL1-Tbx5.biotin-ChIP-Seq(GSE21529)/Homer	Tbx5	aggTggtg	0.893048	0.70756	0.914	0.083	strong
81	rs6810729	G	A	1349185	7	NA	HOMER	Unknown-ESC-element(?)/mES-Nanog-ChIP-Seq(GSE11724)/Homer	Unknown-ESC-element	cccagcGagggc	0.78525	0.875154	0.042	0.875	strong
82	rs58552306	G	C	1339083	4	NKX2-5	HOMER	Nkx2.5(Homeobox)/HL1-Nkx2.5.biotin-ChIP-Seq(GSE21529)/Homer	Nkx2.5	aagagaGaag	0.879544	0.672529	0.901	0.002	strong
83	rs1484113	T	G	84305732	9	NKX2-1	HOMER	Nkx2.1(Homeobox)/LungAC-Nkx2.1-ChIP-Seq(GSE43252)/Homer	Nkx2.1	gTgaagagct	0.916324	0.832043	0.712	0.001	strong
84	rs10098778:A	C	A	95992020	8	CRX	HOMER	CRX(Homeobox)/Retina-Crx-ChIP-Seq(GSE20012)/Homer	CRX	ctttatcC	0.852002	0.759897	0.754	0.012	strong
85	rs2879813	A	G	95960947	3	TFAP2C	HOMER	AP-2gamma(AP2)/MCF7-TFAP2C-ChIP-Seq(GSE21234)/Homer	AP-2gamma	gagtcccgaAgg	0.734156	0.889691	0.051	0.947	strong
86	rs17030925	A	C	43713808	7	NKX2-1	HOMER	Nkx2.1(Homeobox)/LungAC-Nkx2.1-ChIP-Seq(GSE43252)/Homer	Nkx2.1	gaaAagtgag	0.888566	0.824506	0.484	0.001	weak
87	rs17164682	A	G	1346796	7	USF2	HOMER	Usf2(bHLH)/C2C12-Usf2-ChIP-Seq(GSE36030)/Homer	Usf2	aacAggtgtc	0.892902	0.757015	0.846	0.017	strong
88	rs58552306	G	C	1339083	5	SMAD4	HOMER	Smad4(MAD)/ESC-SMAD4-ChIP-Seq(GSE29422)/Homer	Smad4	agagaGaagc	0.650075	0.854274	0.001	0.997	strong
89	rs75214475	T	C	1290278	6	NKX2-1	HOMER	Nkx2.1(Homeobox)/LungAC-Nkx2.1-ChIP-Seq(GSE43252)/Homer	Nkx2.1	ctcacTtgcg	0.878724	0.607065	0.997	0.001	strong
90	rs340877	G	A	214157246	9	RELA	HOMER	NFkB-p65(RHD)/GM12787-p65-ChIP-Seq(GSE19485)/Homer	NFkB-p65	aggGagcacccc	0.806821	0.876247	0.193	0.805	weak
91	rs12692596	C	T	161265910	11	HNF1A	HOMER	Hnf1(Homeobox)/Liver-Foxa2-Chip-Seq(GSE25694)/Homer	Hnf1	gattaagtatCaa	0.813369	0.924262	0.051	0.895	strong
92	rs80097454	C	T	1324993	8	ELK4	HOMER	Elk4(ETS)/Hela-Elk4-ChIP-Seq(GSE31477)/Homer	Elk4	ctCggatggc	0.851242	0.698403	0.879	0.001	strong
93	rs6983948	C	T	95988209	3	MAX	HOMER	Max(bHLH)/K562-Max-ChIP-Seq(GSE31477)/Homer	Max	ggCaggtggatc	0.874012	0.689108	0.997	0.001	strong
94	rs57381820	G	T	43626668	6	KLF4	HOMER	Klf4(Zf)/mES-Klf4-ChIP-Seq(GSE11431)/Homer	Klf4	tgggGgaggc	0.844897	0.922635	0.001	0.855	strong
95	rs340876	C	T	214158132	8	TEAD4	HOMER	TEAD4(TEA)/Tropoblast-Tead4-ChIP-Seq(GSE37350)/Homer	TEAD4	ttaggcaCcc	0.664131	0.894393	0.001	0.997	strong
96	rs17069879	G	A	64083417	3	GRHL2	HOMER	GRHL2(CP2)/HBE-GRHL2-ChIP-Seq(GSE46194)/Homer	GRHL2	aaGctggttacactggactc	0.856596	0.910104	0.13	0.738	weak
97	rs4974585	T	C	1284695	6	FLI1	HOMER	Fli1(ETS)/CD8-FLI-ChIP-Seq(GSE20898)/Homer	Fli1	aggctTctct	0.621249	0.858777	0.089	0.88	strong
98	rs2244732	G	A	84303442	2	EGR1	HOMER	Egr1(Zf)/K562-Egr1-ChIP-Seq(GSE32465)/Homer	Egr1	tGcgcggggg	0.916262	0.821567	0.882	0.078	strong
99	rs9297949	A	C	95969445	4	NKX3-1	HOMER	Nkx3.1(Homeobox)/LNCaP-Nkx3.1-ChIP-Seq(GSE28264)/Homer	Nkx3.1	acaAactgag	0.775513	0.86013	0.017	0.705	weak
100	rs7612096	T	C	123136248	6	ZNF263	HOMER	Znf263(Zf)/K562-Znf263-ChIP-Seq(GSE31477)/Homer	Znf263	ccctcTtccc	0.799748	0.970347	0.001	0.997	strong
101	rs10956934	C	A	95992473	3	NKX6-1	HOMER	Nkx6.1(Homeobox)/Islet-Nkx6.1-ChIP-Seq(GSE40975)/Homer	Nkx6.1	atattCtc	0.671501	0.892971	0.001	0.997	strong
102	rs10937717	T	A	6295087	11	NA	HOMER	Fox:Ebox(Forkhead,bHLH)/Panc1-Foxa2-ChIP-Seq(GSE47459)/Homer	Fox:Ebox	attgttTcccctctatc	0.876237	0.770087	0.827	0.012	strong
103	rs9309325	A	G	60580831	5	CDX2	HOMER	Cdx2(Homeobox)/mES-Cdx2-ChIP-Seq(GSE14586)/Homer	Cdx2	tttttAtgat	0.957054	0.791767	0.997	0.001	strong
104	rs2340534	G	A	95992330	4	IRF4	HOMER	IRF4(IRF)/GM12878-IRF4-ChIP-Seq(GSE32465)/Homer	IRF4	agcGaaaaaa	0.850668	0.652128	0.922	0.006	strong
105	rs2011567	G	A	95971920	7	TAL1	HOMER	SCL(bHLH)/HPC7-Scl-ChIP-Seq(GSE13511)/Homer	SCL	aGgctgtt	0.743328	0.877464	0.035	0.727	weak
106	rs76450091	T	C	43767189	8	RBPJ	HOMER	Rbpj1(?)/Panc1-Rbpj1-ChIP-Seq(GSE47459)/Homer	Rbpj1	gtTgggaaat	0.958465	0.781069	0.992	0.001	strong
107	rs4974587	C	G	1285429	3	TBX5	HOMER	Tbx5(T-box)/HL1-Tbx5.biotin-ChIP-Seq(GSE21529)/Homer	Tbx5	tgtcaCtt	0.888775	0.758584	0.842	0.143	weak
108	rs2641348:T	A	T	120437884	5	CRX	HOMER	CRX(Homeobox)/Retina-Crx-ChIP-Seq(GSE20012)/Homer	CRX	attaAgcc	0.892163	0.688317	0.975	0.008	strong
109	rs10755148	A	G	6295064	6	SP1	HOMER	Sp1(Zf)/Promoter/Homer	Sp1	agggacAgggcc	0.742	0.867643	0.001	0.997	strong
110	rs11705701	G	A	185544309	4	E2F4	HOMER	E2F4(E2F)/K562-E2F4-ChIP-Seq(GSE31477)/Homer	E2F4	ggcGggattc	0.915948	0.757307	0.845	0.001	strong
111	rs340878	G	C	214157049	5	NA	HOMER	E2F(E2F)/Hela-CellCycle-Expression/Homer	E2F	ctttctcGccga	0.893043	0.727355	0.997	0.001	strong
112	rs7004862	T	G	95876963	5	EHF	HOMER	EHF(ETS)/LoVo-EHF-ChIP-Seq(GSE49402)/Homer	EHF	attcTgaatt	0.689988	0.886551	0.001	0.997	strong
113	rs7647481	G	A	12391813	8	FLI1	HOMER	Fli1(ETS)/CD8-FLI-ChIP-Seq(GSE20898)/Homer	Fli1	ttattccGtg	0.95235	0.901956	0.565	0.063	weak
114	rs7649970	C	T	12392272	2	FOXO1	HOMER	Foxo1(Forkhead)/RAW-Foxo1-ChIP-Seq(Fan et al.)/Homer	Foxo1	tCgtttaa	0.670581	0.855142	0.001	0.997	strong
115	rs9368226	T	C	20723057	5	TAL1	HOMER	SCL(bHLH)/HPC7-Scl-ChIP-Seq(GSE13511)/Homer	SCL	cagTtggg	0.864071	0.990719	0.01	0.704	weak
116	rs73069988	G	A	1290393	5	CLOCK	HOMER	CLOCK(bHLH)/Liver-Clock-ChIP-Seq(GSE39860)/Homer	CLOCK	cacGtggc	0.999491	0.84053	0.949	0.049	strong
117	rs527234	C	G	95963798	6	TAL1	HOMER	SCL(bHLH)/HPC7-Scl-ChIP-Seq(GSE13511)/Homer	SCL	caCctggt	0.905295	0.997049	0.078	0.66	weak
118	rs2244337	A	C	84300694	13	NA	HOMER	Fox:Ebox(Forkhead,bHLH)/Panc1-Foxa2-ChIP-Seq(GSE47459)/Homer	Fox:Ebox	tacactctgctaAcacg	0.858811	0.658527	0.995	0.001	strong
119	rs2340586	G	A	95969261	5	MAZ	HOMER	Maz(Zf)/HepG2-Maz-ChIP-Seq(GSE31477)/Homer	Maz	gggcGggg	0.978607	0.888087	0.848	0.09	strong
120	rs73069998	G	A	1291402	6	BHLHE40	HOMER	bHLHE40(bHLH)/HepG2-BHLHE40-ChIP-Seq(GSE31477)/Homer	bHLHE40	ggtcGcctgc	0.68327	0.860101	0.001	0.997	strong
121	rs1453377	C	T	95969947	8	TEAD4	HOMER	TEAD4(TEA)/Tropoblast-Tead4-ChIP-Seq(GSE37350)/Homer	TEAD4	tgaggaaCgt	0.758098	0.98836	0.001	0.997	strong
122	rs17164682	A	G	1346796	7	NEUROD1	HOMER	NeuroD1(bHLH)/Islet-NeuroD1-ChIP-Seq(GSE30298)/Homer	NeuroD1	aacAggtgtc	0.871571	0.704023	0.99	0.003	strong
123	rs11723602	T	C	6272306	10	CTCFL	HOMER	BORIS(Zf)/K562-CTCFL-ChIP-Seq(GSE32465)/Homer	BORIS	gttcctctcTctctcggggc	0.706814	0.850289	0.001	0.997	strong
124	rs9309325	A	G	60580831	6	NA	HOMER	Unknown(Homeobox)/Limb-p300-ChIP-Seq/Homer	Unknown	ttttAtgatg	0.916873	0.70401	0.868	0.014	strong
125	rs34893283	T	A	186619590	10	ATF4	HOMER	Atf4(bZIP)/MEF-Atf4-ChIP-Seq(GSE35681)/Homer	Atf4	Ttttcatcat	0.95113	0.971725	0.015	0.545	weak
126	rs7609045	G	A	165555207	4	NKX6-1	HOMER	Nkx6.1(Homeobox)/Islet-Nkx6.1-ChIP-Seq(GSE40975)/Homer	Nkx6.1	tctGatcc	0.672756	0.894226	0.001	0.997	strong
127	rs112385083	T	C	39319872	5	ELF1	HOMER	ELF1(ETS)/Jurkat-ELF1-ChIP-Seq(SRA014231)/Homer	ELF1	gcttcTgcag	0.747011	0.926029	0.007	0.979	strong
128	rs10098778:A	C	A	95992020	2	CDX2	HOMER	Cdx2(Homeobox)/mES-Cdx2-ChIP-Seq(GSE14586)/Homer	Cdx2	actttatcCa	0.82711	0.872141	0.001	0.554	weak
129	rs1129152	C	T	95888307	10	MEF2C	HOMER	Mef2c(MADS)/GM12878-Mef2c-ChIP-Seq(GSE32465)/Homer	Mef2c	gcCattttatgt	0.746938	0.915209	0.058	0.935	strong
130	rs12649341	G	A	6294759	9	ELF5	HOMER	ELF5(ETS)/T47D-ELF5-ChIP-Seq(GSE30407)/Homer	ELF5	acatggaaGt	0.955041	0.853937	0.889	0.082	strong
131	rs157843	C	A	55799184	5	HOXA9	HOMER	HOXA9(Homeobox)/HSC-Hoxa9-ChIP-Seq(GSE33509)/Homer	HOXA9	taccCtaaatcc	0.837276	0.941868	0.034	0.794	strong
132	rs6599299	T	C	1305018	4	NEUROD1	HOMER	NeuroD1(bHLH)/Islet-NeuroD1-ChIP-Seq(GSE30298)/Homer	NeuroD1	cgcaggTggt	0.899482	0.742181	0.977	0.009	strong
133	rs10956934	C	A	95992473	6	GATA4	HOMER	Gata4(Zf)/Heart-Gata4-ChIP-Seq(GSE35151)/Homer	Gata4	tattCtcctt	0.719938	0.923807	0.001	0.997	strong
134	rs9368226	T	C	20723057	2	MAFA	HOMER	MafA(bZIP)/Islet-MafA-ChIP-Seq(GSE30298)/Homer	MafA	agactcagTt	0.695768	0.871168	0.009	0.989	strong
135	rs10026334	G	A	6294607	4	TCF3	HOMER	E2A(bHLH)/proBcell-E2A-ChIP-Seq(GSE21978)/Homer	E2A	acaggtGgga	0.927887	0.738783	0.997	0.001	strong
136	rs1127065:G	C	G	44259871	5	SIX1	HOMER	Six1(Homeobox)/Myoblast-Six1-ChIP-Chip(GSE20150)/Homer	Six1	ggatCggcttgc	0.867473	0.69073	0.997	0.001	strong
137	rs72879276	T	A	43627101	12	STAT1	HOMER	STAT1(Stat)/HelaS3-STAT1-ChIP-Seq(GSE12782)/Homer	STAT1	atTtgttggaagct	0.862192	0.695448	0.997	0.001	strong
138	rs340837	G	T	214162734	3	ZNF711	HOMER	ZNF711(Zf)/SHSY5Y-ZNF711-ChIP-Seq(GSE20673)/Homer	ZNF711	ggGccggg	0.873712	0.685521	0.959	0.001	strong
139	rs11729031	T	C	1292014	19	NA	HOMER	CEBP:CEBP(bZIP)/MEF-Chop-ChIP-Seq(GSE35681)/Homer	CEBP:CEBP	tTtcctttcttttactggag	0.878687	0.735977	0.983	0.001	strong
140	rs10026334	G	A	6294607	9	TFAP4	HOMER	Ap4(bHLH)/AML-Tfap4-ChIP-Seq(GSE45738)/Homer	Ap4	gtacaggtGg	0.852858	0.674099	0.954	0.017	strong
141	rs73069988	G	A	1290393	5	HIF2A	HOMER	HIF2a(bHLH)/785_O-HIF2a-ChIP-Seq(GSE34871)/Homer	HIF2a	gcacGtggct	0.958504	0.763883	0.995	0.001	strong
142	rs34893283	T	A	186619590	9	NA	HOMER	GATA(Zf),IR3/iTreg-Gata3-ChIP-Seq(GSE20898)/Homer	GATA	aaacttagTtttcatcattg	0.833589	0.982273	0.001	0.997	strong
143	rs947273	C	A	120451352	5	IRF4	HOMER	IRF4(IRF)/GM12878-IRF4-ChIP-Seq(GSE32465)/Homer	IRF4	cgtgCaatag	0.638254	0.870496	0.034	0.964	strong
144	rs896852	G	T	95960886	9	MYOD1	HOMER	MyoD(bHLH)/Myotube-MyoD-ChIP-Seq(GSE21614)/Homer	MyoD	agcGccgctgtc	0.862196	0.832607	0.518	0.003	weak
145	rs10109812	A	G	41524899	7	FLI1	HOMER	Fli1(ETS)/CD8-FLI-ChIP-Seq(GSE20898)/Homer	Fli1	gacAgaacat	0.635318	0.958937	0.028	0.941	strong
146	rs13108780	A	G	6294630	2	ERG	HOMER	ERG(ETS)/VCaP-ERG-ChIP-Seq(GSE14097)/Homer	ERG	accttcccAc	0.751776	0.859254	0.001	0.877	strong
147	rs6991067	A	G	95875676	4	NKX2-5	HOMER	Nkx2.5(Homeobox)/HL1-Nkx2.5.biotin-ChIP-Seq(GSE21529)/Homer	Nkx2.5	atgagtAaat	0.75615	0.941749	0.095	0.901	strong
148	rs9653282	A	T	165554658	6	BACH2	HOMER	Bach2(bZIP)/OCILy7-Bach2-ChIP-Seq(GSE44420)/Homer	Bach2	tgatAcaact	0.775969	0.903566	0.033	0.965	strong
149	rs6747229	T	A	43712610	3	NKX6-1	HOMER	Nkx6.1(Homeobox)/Islet-Nkx6.1-ChIP-Seq(GSE40975)/Homer	Nkx6.1	taattTaa	0.759365	0.980835	0.001	0.997	strong
150	rs6983948	C	T	95988209	2	PTF1A	HOMER	Ptf1a(bHLH)/Panc1-Ptf1a-ChIP-Seq(GSE47459)/Homer	Ptf1a	gCaggtggat	0.930822	0.727862	0.997	0.001	strong
151	rs6761129	C	T	43735713	3	BHLHE40	HOMER	bHLHE40(bHLH)/HepG2-BHLHE40-ChIP-Seq(GSE31477)/Homer	bHLHE40	actcacaCgt	0.683769	0.860599	0.001	0.997	strong
152	rs6599300	G	A	1305269	8	ARNTL	HOMER	BMAL1(bHLH)/Liver-Bmal1-ChIP-Seq(GSE39860)/Homer	BMAL1	tgcacttG	0.867082	0.695938	0.96	0.004	strong
153	rs73793392	C	G	1369025	8	EGR2	HOMER	Egr2(Zf)/Thymocytes-Egr2-ChIP-Seq(GSE34254)/Homer	Egr2	ggcaCccacctc	0.910844	0.741203	0.997	0.001	strong
154	rs10109812	A	G	41524899	7	ELK1	HOMER	Elk1(ETS)/Hela-Elk1-ChIP-Seq(GSE31477)/Homer	Elk1	gacAgaacat	0.706022	0.936327	0.006	0.974	strong
155	rs10097617	T	C	95961626	9	SP1	HOMER	Sp1(Zf)/Promoter/Homer	Sp1	cgctccgcTcgc	0.754008	0.879651	0.001	0.997	strong
156	rs17069879	G	A	64083417	4	MYBL2	HOMER	BMYB(HTH)/Hela-BMYB-ChIP-Seq(GSE27030)/Homer	BMYB	taaGctggtt	0.744731	0.98466	0.001	0.997	strong
157	rs10098778:A	C	A	95992020	7	FLI1	HOMER	Fli1(ETS)/CD8-FLI-ChIP-Seq(GSE20898)/Homer	Fli1	tttatcCata	0.870065	0.536875	0.941	0.001	strong
158	rs73796057	C	G	1290780	3	TAL1	HOMER	SCL(bHLH)/HPC7-Scl-ChIP-Seq(GSE13511)/Homer	SCL	caCtgctg	0.926793	0.560462	0.983	0.003	strong
159	rs10937719	C	G	6295322	6	NKX3-1	HOMER	Nkx3.1(Homeobox)/LNCaP-Nkx3.1-ChIP-Seq(GSE28264)/Homer	Nkx3.1	atgaCtgctc	0.732191	0.954862	0.001	0.984	strong
160	rs7649970	C	T	12392272	5	SOX3	HOMER	Sox3(HMG)/NPC-Sox3-ChIP-Seq(GSE33059)/Homer	Sox3	ttatCgtt	0.632225	0.88594	0.001	0.997	strong
161	rs17036342	A	G	12393682	7	RELA	HOMER	NFkB-p65(RHD)/GM12787-p65-ChIP-Seq(GSE19485)/Homer	NFkB-p65	tgtaaAttccca	0.863898	0.835937	0.557	0.072	weak
162	rs6983948	C	T	95988209	8	NEUROD1	HOMER	NeuroD1(bHLH)/Islet-NeuroD1-ChIP-Seq(GSE30298)/Homer	NeuroD1	ggCaggtgga	0.90679	0.739837	0.99	0.007	strong
163	rs73069986	C	T	1290241	6	SMAD4	HOMER	Smad4(MAD)/ESC-SMAD4-ChIP-Seq(GSE29422)/Homer	Smad4	ccgtgCctgt	0.767693	0.971893	0.001	0.997	strong
164	rs17164682	A	G	1346796	7	CLOCK	HOMER	CLOCK(bHLH)/Liver-Clock-ChIP-Seq(GSE39860)/Homer	CLOCK	cAggtgtc	0.858329	0.677351	0.975	0.016	strong
165	rs7732628	G	A	76435346	5	BATF	HOMER	BATF(bZIP)/Th17-BATF-ChIP-Seq(GSE39756)/Homer	BATF	tctcGgtcac	0.691605	0.862464	0.001	0.986	strong
166	rs73796059	C	T	1290833	7	SPDEF	HOMER	SPDEF(ETS)/VCaP-SPDEF-ChIP-Seq(SRA014231)/Homer	SPDEF	acctccCgga	0.85273	0.918478	0.001	0.637	weak
167	rs4974585	T	C	1284695	9	PAX8	HOMER	Pax8(Paired,Homeobox)/Thyroid-Pax8-ChIP-Seq(GSE26938)/Homer	Pax8	atcaggctTctctgt	0.861986	0.72776	0.923	0.027	strong
168	rs2879813	A	G	95960947	6	EBF1	HOMER	EBF(EBF)/proBcell-EBF-ChIP-Seq(GSE21978)/Homer	EBF	tcccgaAggggc	0.765613	0.918233	0.001	0.997	strong
169	rs340879	T	C	214156514	2	KLF5	HOMER	KLF5(Zf)/LoVo-KLF5-ChIP-Seq(GSE49402)/Homer	KLF5	cccgctccTg	0.758239	0.867565	0.116	0.882	strong
170	rs1065359	G	A	44259706	5	HIF2A	HOMER	HIF2a(bHLH)/785_O-HIF2a-ChIP-Seq(GSE34871)/Homer	HIF2a	gcacGttctg	0.966484	0.771864	0.995	0.001	strong
171	rs527234	C	G	95963798	3	TBX5	HOMER	Tbx5(T-box)/HL1-Tbx5.biotin-ChIP-Seq(GSE21529)/Homer	Tbx5	tcccaCct	0.958267	0.828076	0.842	0.143	weak
172	rs17164589	G	T	1283608	7	SP1	HOMER	Sp1(Zf)/Promoter/Homer	Sp1	cggcccGccccc	0.924496	0.810679	0.973	0.001	strong
173	rs12999941	C	T	60579624	6	NA	HOMER	Unknown(Homeobox)/Limb-p300-ChIP-Seq/Homer	Unknown	gcctaCgaac	0.650179	0.863042	0.014	0.868	strong
174	rs2340584	A	G	95916811	8	MEF2A	HOMER	Mef2a(MADS)/HL1-Mef2a.biotin-ChIP-Seq(GSE21529)/Homer	Mef2a	ctAtttttta	0.879861	0.677149	0.986	0.002	strong
175	rs4293850	A	C	6292020	3	NKX6-1	HOMER	Nkx6.1(Homeobox)/Islet-Nkx6.1-ChIP-Seq(GSE40975)/Homer	Nkx6.1	aaattAaa	0.923976	0.702506	0.997	0.001	strong
176	rs2453058	C	T	120480709	6	SOX6	HOMER	Sox6(HMG)/Myotubes-Sox6-ChIP-Seq(GSE32627)/Homer	Sox6	gttaCaagaa	0.931803	0.734602	0.909	0.018	strong
177	rs9814811	C	T	186617651	10	MAFA	HOMER	MafA(bZIP)/Islet-MafA-ChIP-Seq(GSE30298)/Homer	MafA	Cacctcagcc	0.84069	0.861035	0.159	0.62	weak
178	rs340873	G	A	214160529	3	GABPA	HOMER	GABPA(ETS)/Jurkat-GABPa-ChIP-Seq(GSE17954)/Homer	GABPA	tcttcctGat	0.902075	0.815056	0.733	0.03	strong
179	rs76450091	T	C	43767189	8	NA	HOMER	EWS:ERG-fusion(ETS)/CADO_ES1-EWS:ERG-ChIP-Seq(SRA014231)/Homer	EWS:ERG-fusion	gtTgggaaat	0.794738	0.863773	0.001	0.805	strong
180	rs9814811	C	T	186617651	10	ZNF263	HOMER	Znf263(Zf)/K562-Znf263-ChIP-Seq(GSE31477)/Homer	Znf263	tgatcctccC	0.93961	0.910654	0.658	0.203	weak
181	rs7612812	T	A	23432567	1	PITX1	HOMER	Pitx1(Homeobox)/Chicken-Pitx1-ChIP-Seq(GSE38910)/Homer	Pitx1	Taattcta	0.931253	0.822244	0.766	0.194	weak
182	rs73796058	C	T	1290788	6	MAZ	HOMER	Maz(Zf)/HepG2-Maz-ChIP-Seq(GSE31477)/Homer	Maz	ccCtcccc	0.90948	0.794176	0.894	0.047	strong
183	rs11726178	G	T	1321972	5	SMAD4	HOMER	Smad4(MAD)/ESC-SMAD4-ChIP-Seq(GSE29422)/Homer	Smad4	gcctGtctcc	0.870443	0.666244	0.997	0.001	strong
184	rs73793392	C	G	1369025	5	SMAD3	HOMER	Smad3(MAD)/NPC-Smad3-ChIP-Seq(GSE36673)/Homer	Smad3	gcaCccac	0.757908	0.956303	0.001	0.905	strong
185	rs72881068	C	T	43690860	1	NR4A1	HOMER	Nur77(NR)/K562-NR4A1-ChIP-Seq(GSE31363)/Homer	Nur77	Cgatcttttcaa	0.725466	0.861374	0.001	0.997	strong
186	rs6820509	A	G	6295750	3	PTF1A	HOMER	Ptf1a(bHLH)/Panc1-Ptf1a-ChIP-Seq(GSE47459)/Homer	Ptf1a	acAcctgggt	0.939372	0.736412	0.997	0.001	strong
187	rs12649341	G	A	6294759	6	NKX2-5	HOMER	Nkx2.5(Homeobox)/HL1-Nkx2.5.biotin-ChIP-Seq(GSE21529)/Homer	Nkx2.5	ggaaGtggga	0.921773	0.6601	0.971	0.013	strong
188	rs75214475	T	C	1290278	6	TFAP4	HOMER	Ap4(bHLH)/AML-Tfap4-ChIP-Seq(GSE45738)/Homer	Ap4	tcacTtgcgc	0.70233	0.851976	0.02	0.913	strong
189	rs6810729	G	A	1349185	4	EBF1	HOMER	EBF(EBF)/proBcell-EBF-ChIP-Seq(GSE21978)/Homer	EBF	tccccagcGagg	0.904132	0.751513	0.997	0.001	strong
190	rs4974587	C	G	1285429	5	MYB	HOMER	MYB(HTH)/ERMYB-Myb-ChIPSeq(GSE22095)/Homer	MYB	gtcaCttc	0.715952	0.911471	0.001	0.997	strong
191	rs73796058	C	T	1290788	6	NKX2-5	HOMER	Nkx2.5(Homeobox)/HL1-Nkx2.5.biotin-ChIP-Seq(GSE21529)/Homer	Nkx2.5	ctgccCtccc	0.87294	0.611268	0.971	0.013	strong
192	rs66879211	G	C	1290180	3	TAL1	HOMER	SCL(bHLH)/HPC7-Scl-ChIP-Seq(GSE13511)/Homer	SCL	cagccGtc	0.898742	0.532411	0.983	0.003	strong
193	rs112385083	T	C	39319872	5	EHF	HOMER	EHF(ETS)/LoVo-EHF-ChIP-Seq(GSE49402)/Homer	EHF	gcttcTgcag	0.703628	0.900191	0.001	0.997	strong
194	rs72879276	T	A	43627101	5	SOX2	HOMER	Sox2(HMG)/mES-Sox2-ChIP-Seq(GSE11431)/Homer	Sox2	tcatTtgttg	0.864251	0.693431	0.997	0.001	strong
195	rs12692737	C	A	165554309	6	ONECUT1	HOMER	HNF6(Homeobox)/Liver-Hnf6-ChIP-Seq(ERP000394)/Homer	HNF6	gaatCcatcc	0.904684	0.726944	0.997	0.001	strong
196	rs1129152	C	T	95888307	2	SOX3	HOMER	Sox3(HMG)/NPC-Sox3-ChIP-Seq(GSE33059)/Homer	Sox3	cCatttta	0.868356	0.81268	0.705	0.26	weak
197	rs73069988	G	A	1290393	7	MYC	HOMER	c-Myc(bHLH)/mES-cMyc-ChIP-Seq(GSE11431)/Homer	c-Myc	gtgcacGtgg	0.991804	0.888897	0.886	0.112	strong
198	rs6830765	T	C	6271826	7	NKX2-5	HOMER	Nkx2.5(Homeobox)/HL1-Nkx2.5.biotin-ChIP-Seq(GSE21529)/Homer	Nkx2.5	gtcctcTtcg	0.888432	0.594867	0.995	0.002	strong
199	rs6446481	C	A	6295583	9	ARNT	HOMER	Arnt:Ahr(bHLH)/MCF7-Arnt-ChIP-Seq(Lo et al.)/Homer	Arnt:Ahr	ccgcaagcCc	0.804429	0.854037	0.148	0.681	weak
200	rs340873	G	A	214160529	3	ETV1	HOMER	ETV1(ETS)/GIST48-ETV1-ChIP-Seq(GSE22441)/Homer	ETV1	tcttcctGat	0.928016	0.840412	0.779	0.024	strong
201	rs12692596	C	T	161265910	2	PITX1	HOMER	Pitx1(Homeobox)/Chicken-Pitx1-ChIP-Seq(GSE38910)/Homer	Pitx1	aagtatCa	0.732631	0.914494	0.095	0.86	strong
202	rs157843	C	A	55799184	3	PDX1	HOMER	Pdx1(Homeobox)/Islet-Pdx1-ChIP-Seq(SRA008281)/Homer	Pdx1	ccCtaaatcc	0.720182	0.865341	0.022	0.965	strong
203	rs73069998	G	A	1291402	7	NA	HOMER	E-box(bHLH)/Promoter/Homer	E-box	gcggtcGcctgc	0.721949	0.861401	0.002	0.99	strong
204	rs7612812	T	A	23432567	3	NKX6-1	HOMER	Nkx6.1(Homeobox)/Islet-Nkx6.1-ChIP-Seq(GSE40975)/Homer	Nkx6.1	aaTaattc	0.914611	0.693141	0.997	0.001	strong
205	rs57696714	T	C	43626521	11	SIX1	HOMER	Six1(Homeobox)/Myoblast-Six1-ChIP-Chip(GSE20150)/Homer	Six1	gTaagtagaggg	0.865852	0.830552	0.517	0.001	weak
206	rs6820509	A	G	6295750	9	ATOH1	HOMER	Atoh1(bHLH)/Cerebellum-Atoh1-ChIP-Seq(GSE22111)/Homer	Atoh1	tacAcctgggtg	0.869494	0.679168	0.995	0.002	strong
207	rs17164682	A	G	1346796	4	NPAS2	HOMER	NPAS2(bHLH)/Liver-NPAS2-ChIP-Seq(GSE39860)/Homer	NPAS2	aacAggtgtc	0.893746	0.726092	0.969	0.004	strong
208	rs4688989	T	C	6290594	5	ELF1	HOMER	ELF1(ETS)/Jurkat-ELF1-ChIP-Seq(SRA014231)/Homer	ELF1	atttcTgccc	0.683317	0.862336	0.007	0.979	strong
209	rs10937718	T	C	6295217	4	HIF1A	HOMER	HIF-1a(bHLH)/MCF7-HIF1a-ChIP-Seq(GSE28352)/Homer	HIF-1a	gccaTgtt	0.671402	0.891467	0.004	0.97	strong
210	rs6991067	A	G	95875676	3	FOS	HOMER	AP-1(bZIP)/ThioMac-PU.1-ChIP-Seq(GSE21512)/Homer	AP-1	gtAaatcact	0.808356	0.958539	0.01	0.965	strong
211	rs17036342	A	G	12393682	8	TEAD2	HOMER	TEAD2(TEA)/Py2T-Tead2-ChIP-Seq(GSE55709)/Homer	TEAD2	aaAttcccag	0.850258	0.687359	0.993	0.005	strong
212	rs80097454	C	T	1324993	8	FLI1	HOMER	Fli1(ETS)/CD8-FLI-ChIP-Seq(GSE20898)/Homer	Fli1	ctCggatggc	0.917371	0.866977	0.565	0.063	weak
213	rs1316487	C	T	1293205	6	RUNX1	HOMER	RUNX1(Runt)/Jurkat-RUNX1-ChIP-Seq(GSE29180)/Homer	RUNX1	cctgCggctc	0.780848	0.881106	0.066	0.885	strong
214	rs73069988	G	A	1290393	5	NA	HOMER	c-Myc(bHLH)/LNCAP-cMyc-ChIP-Seq(Unpublished)/Homer	c-Myc	cacGtggc	0.999938	0.807254	0.996	0.002	strong
215	rs896853	G	C	95960855	6	KLF5	HOMER	KLF5(Zf)/LoVo-KLF5-ChIP-Seq(GSE49402)/Homer	KLF5	agggcGggga	0.926981	0.755962	0.972	0.001	strong
216	rs2178441	A	G	1284821	10	NA	HOMER	CHR(?)/Hela-CellCycle-Expression/Homer	CHR	ttgtttcaaA	0.945748	0.779726	0.986	0.001	strong
217	rs4689388	G	A	6270056	4	FOXH1	HOMER	Foxh1(Forkhead)/hESC-FOXH1-ChIP-Seq(GSE29422)/Homer	Foxh1	tccGtggagtat	0.877514	0.678802	0.997	0.001	strong
218	rs78681698	A	G	43598160	6	NKX6-1	HOMER	Nkx6.1(Homeobox)/Islet-Nkx6.1-ChIP-Seq(GSE40975)/Homer	Nkx6.1	atAttaca	0.894385	0.672915	0.997	0.001	strong
219	rs73793383	G	A	1359604	5	FLI1	HOMER	Fli1(ETS)/CD8-FLI-ChIP-Seq(GSE20898)/Homer	Fli1	cggggGcacc	0.642202	0.860344	0.009	0.843	strong
220	rs527234	C	G	95963798	14	PRDM9	HOMER	PRDM9(Zf)/Testis-DMC1-ChIP-Seq(GSE35498)/Homer	PRDM9	aCctggtgcttgttt	0.699278	0.88227	0.006	0.979	strong
221	rs4234730	A	G	6296343	6	NR1H4	HOMER	FXR(NR),IR1/Liver-FXR-ChIP-Seq(Chong et al.)/Homer	FXR	agggtActgcccta	0.850288	0.725487	0.906	0.041	strong
222	rs13103357	A	G	6294544	5	SOX3	HOMER	Sox3(HMG)/NPC-Sox3-ChIP-Seq(GSE33059)/Homer	Sox3	gacAaggg	0.933819	0.680104	0.997	0.001	strong
223	rs5018647	A	C	6292799	8	RFX5	HOMER	Rfx5(HTH)/GM12878-Rfx5-ChIP-Seq(GSE31477)/Homer	Rfx5	ccctggtAacca	0.937187	0.820569	0.875	0.001	strong
224	rs17030855	C	A	43689364	10	TCF3	HOMER	E2A(bHLH)/proBcell-E2A-ChIP-Seq(GSE21978)/Homer	E2A	aaacacctgC	0.943573	0.922435	0.476	0.007	weak
225	rs9309325	A	G	60580831	6	SOX3	HOMER	Sox3(HMG)/NPC-Sox3-ChIP-Seq(GSE33059)/Homer	Sox3	tttttAtg	0.747349	0.884033	0.007	0.843	strong
226	rs7561287	A	G	43689071	2	SMAD3	HOMER	Smad3(MAD)/NPC-Smad3-ChIP-Seq(GSE36673)/Homer	Smad3	ccaggcAa	0.91028	0.867432	0.506	0.071	weak
227	rs6446482	C	G	6295693	7	NA	HOMER	RUNX-AML(Runt)/CD4+-PolII-ChIP-Seq(Barski et al.)/Homer	RUNX-AML	cctgtgCtac	0.812363	0.947078	0.019	0.948	strong
228	rs713113	T	C	95877787	7	SMAD2	HOMER	Smad2(MAD)/ES-SMAD2-ChIP-Seq(GSE29422)/Homer	Smad2	gTagacgg	0.888265	0.966753	0.123	0.743	weak
229	rs7649970	C	T	12392272	3	NA	HOMER	Gata1(Zf)/K562-GATA1-ChIP-Seq(GSE18829)/Homer	Gata1	cacttatCgt	0.91894	0.753645	0.997	0.001	strong
230	rs2793830	G	A	120466108	15	NA	HOMER	OCT4-SOX2-TCF-NANOG(POU,Homeobox,HMG)/mES-Oct4-ChIP-Seq(GSE11431)/Homer	OCT4-SOX2-TCF-NANOG	ctttacatttaaacG	0.852202	0.833484	0.644	0.222	weak
231	rs4974587	C	G	1285429	6	NA	HOMER	PU.1-IRF(ETS:IRF)/Bcell-PU.1-ChIP-Seq(GSE21512)/Homer	PU.1-IRF	ttgtcaCttctg	0.901189	0.870921	0.646	0.14	weak
232	rs4688989	T	C	6290594	4	E2F4	HOMER	E2F4(E2F)/K562-E2F4-ChIP-Seq(GSE31477)/Homer	E2F4	catttcTgcc	0.760215	0.918856	0.001	0.845	strong
233	rs75214475	T	C	1290278	7	ATOH1	HOMER	Atoh1(bHLH)/Cerebellum-Atoh1-ChIP-Seq(GSE22111)/Homer	Atoh1	ctcacTtgcgct	0.777873	0.855597	0.002	0.719	strong
234	rs6820509	A	G	6295750	4	TBX5	HOMER	Tbx5(T-box)/HL1-Tbx5.biotin-ChIP-Seq(GSE21529)/Homer	Tbx5	ctacAcct	0.904573	0.719086	0.914	0.083	strong
235	rs1899951	C	T	12394840	5	NKX3-1	HOMER	Nkx3.1(Homeobox)/LNCaP-Nkx3.1-ChIP-Seq(GSE28264)/Homer	Nkx3.1	gtgagCtcct	0.633493	0.857994	0.001	0.986	strong
236	rs76450091	T	C	43767189	3	EHF	HOMER	EHF(ETS)/LoVo-EHF-ChIP-Seq(GSE49402)/Homer	EHF	gtTgggaaat	0.848304	0.869824	0.001	0.474	weak
237	rs13107806	T	C	6271071	6	NA	HOMER	CHR(?)/Hela-CellCycle-Expression/Homer	CHR	tcgttTcaaa	0.949124	0.783103	0.986	0.001	strong
238	rs17164682	A	G	1346796	5	MYF5	HOMER	Myf5(bHLH)/GM-Myf5-ChIP-Seq(GSE24852)/Homer	Myf5	aaacAggtgt	0.890832	0.726619	0.99	0.002	strong
239	rs11705701	G	A	185544309	7	SPDEF	HOMER	SPDEF(ETS)/VCaP-SPDEF-ChIP-Seq(SRA014231)/Homer	SPDEF	ggcGggattc	0.851084	0.916832	0.001	0.637	weak
240	rs6599300	G	A	1305269	2	BHLHE40	HOMER	bHLHE40(bHLH)/HepG2-BHLHE40-ChIP-Seq(GSE31477)/Homer	bHLHE40	gtgcacttGt	0.852507	0.694159	0.97	0.001	strong
241	rs17164620	A	G	1304161	8	NA	HOMER	EWS:ERG-fusion(ETS)/CADO_ES1-EWS:ERG-ChIP-Seq(SRA014231)/Homer	EWS:ERG-fusion	ctttcctAag	0.830181	0.899216	0.001	0.805	strong
242	rs6752978	G	T	165552942	5	NA	HOMER	bZIP:IRF(bZIP,IRF)/Th17-BatF-ChIP-Seq(GSE39756)/Homer	bZIP:IRF	gattGtcttgttaactag	0.790438	0.873895	0.028	0.828	strong
243	rs7732628	G	A	76435346	18	HSF1	HOMER	HRE(HSF)/HepG2-HSF1-ChIP-Seq(GSE31477)/Homer	HRE	aatctgagaaaattctcGgt	0.903062	0.862899	0.69	0.042	weak
244	rs7649970	C	T	12392272	8	GATA2	HOMER	Gata2(Zf)/K562-GATA2-ChIP-Seq(GSE18829)/Homer	Gata2	cacttatCgt	0.926676	0.756265	0.997	0.001	strong
245	rs12053054	C	T	161350776	7	TEAD4	HOMER	TEAD4(TEA)/Tropoblast-Tead4-ChIP-Seq(GSE37350)/Homer	TEAD4	ccaCccccga	0.668288	0.877687	0.001	0.974	strong
246	rs13128674	C	T	6294517	7	ZNF263	HOMER	Znf263(Zf)/K562-Znf263-ChIP-Seq(GSE31477)/Homer	Znf263	agtttcCcct	0.696748	0.867348	0.001	0.997	strong
247	rs4234726	G	C	6272888	5	NA	HOMER	AR-halfsite(NR)/LNCaP-AR-ChIP-Seq(GSE27824)/Homer	AR-halfsite	ctgtcGccac	0.737505	0.952275	0.001	0.997	strong
248	rs7612096	T	C	123136248	8	EHF	HOMER	EHF(ETS)/LoVo-EHF-ChIP-Seq(GSE49402)/Homer	EHF	tcTtcccctc	0.874548	0.677984	0.997	0.001	strong
249	rs235924	T	C	214156860	4	TBX5	HOMER	Tbx5(T-box)/HL1-Tbx5.biotin-ChIP-Seq(GSE21529)/Homer	Tbx5	aggTgtcc	0.920375	0.734888	0.914	0.083	strong
250	rs12053054	C	T	161350776	4	EGR1	HOMER	Egr1(Zf)/K562-Egr1-ChIP-Seq(GSE32465)/Homer	Egr1	cacccaCccc	0.955171	0.788556	0.997	0.001	strong
251	rs112385083	T	C	39319872	5	GABPA	HOMER	GABPA(ETS)/Jurkat-GABPa-ChIP-Seq(GSE17954)/Homer	GABPA	gcttcTgcag	0.683214	0.877549	0.034	0.915	strong
252	rs10100651	G	C	95887225	8	OLIG2	HOMER	Olig2(bHLH)/Neuron-Olig2-ChIP-Seq(GSE30882)/Homer	Olig2	ctcatatGtt	0.924324	0.659622	0.975	0.001	strong
253	rs2293632	C	T	1291478	3	NA	HOMER	TCFL2(HMG)/K562-TCF7L2-ChIP-Seq(GSE29196)/Homer	TCFL2	cctttgtCgt	0.845704	0.875719	0.001	0.497	weak
254	rs7609045	G	A	165555207	4	CRX	HOMER	CRX(Homeobox)/Retina-Crx-ChIP-Seq(GSE20012)/Homer	CRX	tctGatcc	0.851384	0.994866	0.023	0.89	strong
255	rs7647481	G	A	12391813	8	ELK1	HOMER	Elk1(ETS)/Hela-Elk1-ChIP-Seq(GSE31477)/Homer	Elk1	ttattccGtg	0.92827	0.793034	0.827	0.005	strong
256	rs10109812	A	G	41524899	2	SMAD3	HOMER	Smad3(MAD)/NPC-Smad3-ChIP-Seq(GSE36673)/Homer	Smad3	agagacAg	0.896847	0.853999	0.506	0.071	weak
257	rs527234	C	G	95963798	8	ATOH1	HOMER	Atoh1(bHLH)/Cerebellum-Atoh1-ChIP-Seq(GSE22111)/Homer	Atoh1	cccaCctggtgc	0.91753	0.977282	0.002	0.616	weak
258	rs896855	A	G	95959808	6	FLI1	HOMER	Fli1(ETS)/CD8-FLI-ChIP-Seq(GSE20898)/Homer	Fli1	gcagAaaaaa	0.720384	0.957912	0.089	0.88	strong
259	rs2641348:C	A	C	120437884	9	NANOG	HOMER	Nanog(Homeobox)/mES-Nanog-ChIP-Seq(GSE11724)/Homer	Nanog	tgcaattaAg	0.924296	0.892042	0.58	0.115	weak
260	rs73069988	G	A	1290393	5	MAX	HOMER	Max(bHLH)/K562-Max-ChIP-Seq(GSE31477)/Homer	Max	tgtgcacGtggc	0.991754	0.89198	0.869	0.129	strong
261	rs4342257	G	C	6290037	5	ZFX	HOMER	ZFX(Zf)/mES-Zfx-ChIP-Seq(GSE11431)/Homer	ZFX	aggcGggg	0.697619	0.879084	0.001	0.997	strong
262	rs4688989	T	C	6290594	7	FLI1	HOMER	Fli1(ETS)/CD8-FLI-ChIP-Seq(GSE20898)/Homer	Fli1	catttcTgcc	0.663046	0.986665	0.028	0.941	strong
263	rs2340534	G	A	95992330	6	PRDM1	HOMER	PRDM1(Zf)/Hela-PRDM1-ChIP-Seq(GSE31477)/Homer	PRDM1	caaagcGaaaaa	0.855809	0.701346	0.941	0.049	strong
264	rs56363381	T	G	64056677	2	RUNX1	HOMER	RUNX1(Runt)/Jurkat-RUNX1-ChIP-Seq(GSE29180)/Homer	RUNX1	tgtgtgggTt	0.892985	0.774712	0.895	0.001	strong
265	rs17164682	A	G	1346796	6	TCF12	HOMER	Tcf12(bHLH)/GM12878-Tcf12-ChIP-Seq(GSE32465)/Homer	Tcf12	aaacAggtgt	0.88454	0.762398	0.887	0.001	strong
266	rs6747229	T	A	43712610	9	LHX3	HOMER	Lhx3(Homeobox)/Neuron-Lhx3-ChIP-Seq(GSE31456)/Homer	Lhx3	aaataattTa	0.857054	0.983306	0.016	0.842	strong
267	rs1129152	C	T	95888307	4	NANOG	HOMER	Nanog(Homeobox)/mES-Nanog-ChIP-Seq(GSE11724)/Homer	Nanog	ggcCatttta	0.876428	0.814784	0.619	0.045	weak
268	rs112385083	T	C	39319872	5	NA	HOMER	ETS(ETS)/Promoter/Homer	ETS	gcttcTgcag	0.713837	0.870707	0.006	0.99	strong
269	rs7649970	C	T	12392272	6	SOX2	HOMER	Sox2(HMG)/mES-Sox2-ChIP-Seq(GSE11431)/Homer	Sox2	cttatCgttt	0.680062	0.850882	0.001	0.997	strong
270	rs7003387	C	G	95961979	5	SMAD4	HOMER	Smad4(MAD)/ESC-SMAD4-ChIP-Seq(GSE29422)/Homer	Smad4	acccCtctcg	0.677712	0.881911	0.001	0.997	strong
271	rs1316487	C	T	1293205	7	RUNX2	HOMER	RUNX2(Runt)/PCa-RUNX2-ChIP-Seq(GSE33889)/Homer	RUNX2	ccctgCggctca	0.743896	0.92541	0.001	0.997	strong
272	rs57381820	G	T	43626668	4	SREBF1	HOMER	Srebp1a(bHLH)/HepG2-Srebp1a-ChIP-Seq(GSE31477)/Homer	Srebp1a	gttgggGgag	0.724106	0.865164	0.001	0.972	strong
273	rs73069999	C	G	1291463	12	NR3C1	HOMER	GRE(NR),IR3/A549-GR-ChIP-Seq(GSE32465)/Homer	GRE	ggcaCgggccgtcctt	0.894373	0.750797	0.997	0.001	strong
274	rs7429365	A	C	123137791	3	NA	HOMER	Tbox:Smad(T-box,MAD)/ESCd5-Smad2_3-ChIP-Seq(GSE29422)/Homer	Tbox:Smad	ggacttacaAca	0.79297	0.860333	0.062	0.795	strong
275	rs10180005	C	G	43737465	3	SMAD3	HOMER	Smad3(MAD)/NPC-Smad3-ChIP-Seq(GSE36673)/Homer	Smad3	gtCgctta	0.582916	0.86171	0.001	0.997	strong
276	rs10180005	C	G	43737465	3	ESRRB	HOMER	Esrrb(NR)/mES-Esrrb-ChIP-Seq(GSE11431)/Homer	Esrrb	taaaggtCgc	0.851832	0.734328	0.894	0.07	strong
277	rs11729031	T	C	1292014	7	FOXA1	HOMER	FOXA1(Forkhead)/MCF7-FOXA1-ChIP-Seq(GSE26831)/Homer	FOXA1	tgtTtccttt	0.903698	0.747815	0.985	0.001	strong
278	rs340877	G	A	214157246	7	ELF1	HOMER	ELF1(ETS)/Jurkat-ELF1-ChIP-Seq(SRA014231)/Homer	ELF1	gtcaggGagc	0.692521	0.856341	0.016	0.961	strong
279	rs340879	T	C	214156514	1	MAZ	HOMER	Maz(Zf)/HepG2-Maz-ChIP-Seq(GSE31477)/Homer	Maz	ccgctccT	0.688263	0.866716	0.009	0.989	strong
280	rs73796058	C	T	1290788	6	KLF5	HOMER	KLF5(Zf)/LoVo-KLF5-ChIP-Seq(GSE49402)/Homer	KLF5	tgccCtcccc	0.856892	0.688339	0.972	0.015	strong
281	rs6599300	G	A	1305269	9	NKX3-1	HOMER	Nkx3.1(Homeobox)/LNCaP-Nkx3.1-ChIP-Seq(GSE28264)/Homer	Nkx3.1	gtgcacttGt	0.841795	0.91283	0.001	0.708	strong
282	rs11939426	T	C	1292772	7	MAX	HOMER	Max(bHLH)/K562-Max-ChIP-Seq(GSE31477)/Homer	Max	ctcaggTgatct	0.87095	0.686046	0.997	0.001	strong
283	rs17164589	G	T	1283608	5	FLI1	HOMER	Fli1(ETS)/CD8-FLI-ChIP-Seq(GSE20898)/Homer	Fli1	gcccGccccc	0.650809	0.850904	0.078	0.843	strong
284	rs340873	G	A	214160529	3	ELF1	HOMER	ELF1(ETS)/Jurkat-ELF1-ChIP-Seq(SRA014231)/Homer	ELF1	tcttcctGat	0.854997	0.796279	0.717	0.024	weak
285	rs527234	C	G	95963798	4	E2F1	HOMER	E2F1(E2F)/Hela-E2F1-ChIP-Seq(GSE22478)/Homer	E2F1	ttcccaCctg	0.856321	0.71335	0.995	0.002	strong
286	rs112385083	T	C	39319872	5	ETV1	HOMER	ETV1(ETS)/GIST48-ETV1-ChIP-Seq(GSE22441)/Homer	ETV1	gcttcTgcag	0.673795	0.876588	0.013	0.968	strong
287	rs75214475	T	C	1290278	5	TAL1	HOMER	SCL(bHLH)/HPC7-Scl-ChIP-Seq(GSE13511)/Homer	SCL	cacTtgcg	0.775268	0.901916	0.01	0.704	weak
288	rs10098778:T	C	T	95992020	7	FLI1	HOMER	Fli1(ETS)/CD8-FLI-ChIP-Seq(GSE20898)/Homer	Fli1	tttatcCata	0.870065	0.546445	0.941	0.028	strong
289	rs6814328	A	T	1293328	7	ESRRA	HOMER	Erra(NR)/HepG2-Erra-ChIP-Seq(GSE31477)/Homer	Erra	ctgAcctggg	0.919226	0.878445	0.66	0.025	weak
290	rs68146447	G	A	186618976	4	CRX	HOMER	CRX(Homeobox)/Retina-Crx-ChIP-Seq(GSE20012)/Homer	CRX	attGaccc	0.722901	0.866383	0.023	0.89	strong
291	rs6599299	T	C	1305018	4	USF2	HOMER	Usf2(bHLH)/C2C12-Usf2-ChIP-Seq(GSE36030)/Homer	Usf2	cgcaggTggt	0.876401	0.751376	0.858	0.082	strong
292	rs4688989	T	C	6290594	6	E2F1	HOMER	E2F1(E2F)/Hela-E2F1-ChIP-Seq(GSE22478)/Homer	E2F1	tttcTgcccc	0.718845	0.861816	0.002	0.995	strong
293	rs6732766	G	T	43712785	7	NA	HOMER	ETS:E-box(ETS,bHLH)/HPC7-Scl-ChIP-Seq(GSE22178)/Homer	ETS:E-box	tatatGcttcct	0.897592	0.773764	0.997	0.001	strong
294	rs76450091	T	C	43767189	2	ERG	HOMER	ERG(ETS)/VCaP-ERG-ChIP-Seq(GSE14097)/Homer	ERG	tTgggaaatc	0.750109	0.857587	0.001	0.877	strong
295	rs508419	A	G	41522991	3	E2F6	HOMER	E2F6(E2F)/Hela-E2F6-ChIP-Seq(GSE31477)/Homer	E2F6	gcctctcAcc	0.79293	0.870885	0.104	0.732	weak
296	rs72879276	T	A	43627101	2	NA	HOMER	CEBP:AP1(bZIP)/ThioMac-CEBPb-ChIP-Seq(GSE21512)/Homer	CEBP:AP1	tTtgttggaa	0.883943	0.900317	0.02	0.464	weak
297	rs2641348:G	A	G	120437884	6	SMAD3	HOMER	Smad3(MAD)/NPC-Smad3-ChIP-Seq(GSE36673)/Homer	Smad3	taAgccta	0.859601	0.580807	0.997	0.001	strong
298	rs6753142	T	C	165544071	8	NA	HOMER	RUNX-AML(Runt)/CD4+-PolII-ChIP-Seq(Barski et al.)/Homer	RUNX-AML	cctggggTtt	0.853532	0.717308	0.946	0.008	strong
299	rs10098778:T	C	T	95992020	9	GATA2	HOMER	Gata2(Zf)/K562-GATA2-ChIP-Seq(GSE18829)/Homer	Gata2	actttatcCa	0.865025	0.925483	0.001	0.705	strong
300	rs6599300	G	A	1305269	8	NA	HOMER	RUNX(Runt)/HPC7-Runx1-ChIP-Seq(GSE22178)/Homer	RUNX	ttGtggcttc	0.852541	0.691781	0.997	0.001	strong
301	rs13108780	A	G	6294630	8	SPDEF	HOMER	SPDEF(ETS)/VCaP-SPDEF-ChIP-Seq(SRA014231)/Homer	SPDEF	ccttcccAct	0.706788	0.854039	0.001	0.916	strong
302	rs4714129	T	C	38173192	7	FLI1	HOMER	Fli1(ETS)/CD8-FLI-ChIP-Seq(GSE20898)/Homer	Fli1	tccttcTaaa	0.597523	0.921142	0.028	0.941	strong
303	rs17164620	A	G	1304161	2	ERG	HOMER	ERG(ETS)/VCaP-ERG-ChIP-Seq(GSE14097)/Homer	ERG	tctttcctAa	0.810057	0.917535	0.001	0.877	strong
304	rs12649341	G	A	6294759	3	TBX5	HOMER	Tbx5(T-box)/HL1-Tbx5.biotin-ChIP-Seq(GSE21529)/Homer	Tbx5	aaGtggga	0.868075	0.711621	0.842	0.002	strong
305	rs17164589	G	T	1283608	9	EGR2	HOMER	Egr2(Zf)/Thymocytes-Egr2-ChIP-Seq(GSE34254)/Homer	Egr2	cccGcccccatc	0.865831	0.843187	0.587	0.159	weak
306	rs13064760	C	T	12369401	7	NA	HOMER	FOXA1(Forkhead)/LNCAP-FOXA1-ChIP-Seq(GSE27824)/Homer	FOXA1	tatCtacata	0.774609	0.927038	0.001	0.969	strong
307	rs527234	C	G	95963798	5	ARNTL	HOMER	BMAL1(bHLH)/Liver-Bmal1-ChIP-Seq(GSE39860)/Homer	BMAL1	cccaCctg	0.869437	0.715355	0.929	0.001	strong
308	rs79165612	A	C	43624252	6	KLF1	HOMER	EKLF(Zf)/Erythrocyte-Klf1-ChIP-Seq(GSE20478)/Homer	EKLF	attcacAcccag	0.916166	0.816754	0.915	0.001	strong
309	rs6747229	T	A	43712610	8	NA	HOMER	Unknown(Homeobox)/Limb-p300-ChIP-Seq/Homer	Unknown	aataattTaa	0.707945	0.926364	0.071	0.896	strong
310	rs340836	C	T	214163069	7	ZNF263	HOMER	Znf263(Zf)/K562-Znf263-ChIP-Seq(GSE31477)/Homer	Znf263	tactccCcct	0.76941	0.940009	0.001	0.997	strong
311	rs7429365	A	C	123137791	1	SOX6	HOMER	Sox6(HMG)/Myotubes-Sox6-ChIP-Seq(GSE32627)/Homer	Sox6	Acattgtctc	0.974278	0.990804	0.074	0.489	weak
312	rs6446482	C	G	6295693	5	NA	HOMER	RUNX(Runt)/HPC7-Runx1-ChIP-Seq(GSE22178)/Homer	RUNX	ctgtgCtacc	0.746723	0.907482	0.001	0.997	strong
313	rs11723602	T	C	6272306	5	E2F6	HOMER	E2F6(E2F)/Hela-E2F6-ChIP-Seq(GSE31477)/Homer	E2F6	ctctcTctct	0.791232	0.887197	0.06	0.768	strong
314	rs157843	C	A	55799184	5	HOXC9	HOMER	Hoxc9(Homeobox)/Ainv15-Hoxc9-ChIP-Seq(GSE21812)/Homer	Hoxc9	taccCtaaatcc	0.828002	0.910187	0.011	0.838	strong
315	rs12649341	G	A	6294759	2	POU5F1	HOMER	Oct4(POU,Homeobox)/mES-Oct4-ChIP-Seq(GSE11431)/Homer	2016-10-04	acatggaaGt	0.726713	0.872899	0.001	0.997	strong
316	rs73796059	C	T	1290833	3	ETS1	HOMER	ETS1(ETS)/Jurkat-ETS1-ChIP-Seq(GSE17954)/Homer	ETS1	cacctccCgg	0.80423	0.871326	0.008	0.719	strong
317	rs4320200	A	T	6271043	4	GATA3	HOMER	GATA3(Zf)/iTreg-Gata3-ChIP-Seq(GSE20898)/Homer	GATA3	tgaAagca	0.658026	0.88125	0.002	0.974	strong
318	rs4234726	G	C	6272888	12	ATOH1	HOMER	Atoh1(bHLH)/Cerebellum-Atoh1-ChIP-Seq(GSE22111)/Homer	Atoh1	Gccacctgttta	0.933375	0.910723	0.461	0.058	weak
319	rs726816	T	G	95968413	6	EHF	HOMER	EHF(ETS)/LoVo-EHF-ChIP-Seq(GSE49402)/Homer	EHF	gcatgTaagc	0.682229	0.876204	0.001	0.994	strong
320	rs6599300	G	A	1305269	9	MYC	HOMER	c-Myc(bHLH)/mES-cMyc-ChIP-Seq(GSE11431)/Homer	c-Myc	gtgcacttGt	0.856782	0.680768	0.997	0.001	strong
321	rs2178442	C	T	1284741	4	SOX6	HOMER	Sox6(HMG)/Myotubes-Sox6-ChIP-Seq(GSE32627)/Homer	Sox6	tgaCtgttta	0.724373	0.976916	0.014	0.97	strong
322	rs17164682	A	G	1346796	6	ATOH1	HOMER	Atoh1(bHLH)/Cerebellum-Atoh1-ChIP-Seq(GSE22111)/Homer	Atoh1	caaacAggtgtc	0.921247	0.730921	0.995	0.002	strong
323	rs6599299	T	C	1305018	5	TCF3	HOMER	E2A(bHLH)/proBcell-E2A-ChIP-Seq(GSE21978)/Homer	E2A	gcaggTggtg	0.933727	0.744622	0.997	0.001	strong
324	rs10098778:A	C	A	95992020	3	HOXD13	HOMER	HOXD13(Homeobox)/Chicken-Hoxd13-ChIP-Seq(GSE38910)/Homer	HOXD13	ctttatcCat	0.836233	0.877817	0.001	0.484	weak
325	rs726816	T	G	95968413	6	FLI1	HOMER	Fli1(ETS)/CD8-FLI-ChIP-Seq(GSE20898)/Homer	Fli1	catgTaagca	0.67448	0.929725	0.03	0.88	strong
326	rs17030855	C	A	43689364	8	TCF12	HOMER	Tcf12(bHLH)/GM12878-Tcf12-ChIP-Seq(GSE32465)/Homer	Tcf12	acacctgCtt	0.888721	0.871641	0.43	0.001	weak
327	rs11980500	G	A	14882428	1	TBX5	HOMER	Tbx5(T-box)/HL1-Tbx5.biotin-ChIP-Seq(GSE21529)/Homer	Tbx5	Gggtgaaa	0.852978	0.950485	0.139	0.786	weak
328	rs17164682	A	G	1346796	10	NA	HOMER	FOXA1(Forkhead)/LNCAP-FOXA1-ChIP-Seq(GSE27824)/Homer	FOXA1	gcagcaaacA	0.852261	0.681389	0.997	0.001	strong
329	rs896854	T	C	95960511	7	NKX2-5	HOMER	Nkx2.5(Homeobox)/HL1-Nkx2.5.biotin-ChIP-Seq(GSE21529)/Homer	Nkx2.5	aatctcTctg	0.882412	0.588846	0.995	0.002	strong
330	rs25789	C	T	55800724	4	HIF1A	HOMER	HIF-1a(bHLH)/MCF7-HIF1a-ChIP-Seq(GSE28352)/Homer	HIF-1a	tccaCgta	0.921988	0.701923	0.97	0.004	strong
331	rs9309325	A	G	60580831	6	SOX6	HOMER	Sox6(HMG)/Myotubes-Sox6-ChIP-Seq(GSE32627)/Homer	Sox6	tttttAtgat	0.7576	0.954801	0.018	0.909	strong
332	rs2340584	A	G	95916811	9	MEF2C	HOMER	Mef2c(MADS)/GM12878-Mef2c-ChIP-Seq(GSE32465)/Homer	Mef2c	tctAttttttac	0.918921	0.753616	0.929	0.03	strong
333	rs896855	A	G	95959808	6	ETV1	HOMER	ETV1(ETS)/GIST48-ETV1-ChIP-Seq(GSE22441)/Homer	ETV1	tgcagAaaaa	0.661146	0.859554	0.014	0.963	strong
334	rs4582532	G	A	95969257	6	SMAD3	HOMER	Smad3(MAD)/NPC-Smad3-ChIP-Seq(GSE36673)/Homer	Smad3	ccGggcgg	0.58266	0.861454	0.001	0.997	strong
335	rs13108780	A	G	6294630	6	NA	HOMER	Unknown-ESC-element(?)/mES-Nanog-ChIP-Seq(GSE11724)/Homer	Unknown-ESC-element	cttcccActggg	0.770649	0.888664	0.044	0.942	strong
336	rs11732208	G	C	6292716	5	E2F6	HOMER	E2F6(E2F)/Hela-E2F6-ChIP-Seq(GSE31477)/Homer	E2F6	ggtgGgagac	0.889986	0.794157	0.768	0.061	strong
337	rs10441538	G	A	95868608	5	SMAD4	HOMER	Smad4(MAD)/ESC-SMAD4-ChIP-Seq(GSE29422)/Homer	Smad4	tatcGtctag	0.901153	0.696954	0.997	0.001	strong
338	rs4273545	G	T	6271416	4	KLF5	HOMER	KLF5(Zf)/LoVo-KLF5-ChIP-Seq(GSE49402)/Homer	KLF5	gggGagtgcc	0.925913	0.735367	0.997	0.001	strong
339	rs17036160	C	T	12329783	5	SMAD2	HOMER	Smad2(MAD)/ES-SMAD2-ChIP-Seq(GSE29422)/Homer	Smad2	gggtCttg	0.87481	0.653198	0.951	0.025	strong
340	rs13108780	A	G	6294630	3	E2F4	HOMER	E2F4(E2F)/K562-E2F4-ChIP-Seq(GSE31477)/Homer	E2F4	ccttcccAct	0.716622	0.954995	0.001	0.966	strong
341	rs6991067	A	G	95875676	8	ATF3	HOMER	Atf3(bZIP)/GBM-ATF3-ChIP-Seq(GSE33912)/Homer	Atf3	gagtAaatcact	0.828724	0.966491	0.001	0.946	strong
342	rs17164682	A	G	1346796	4	MYOG	HOMER	MyoG(bHLH)/C2C12-MyoG-ChIP-Seq(GSE36024)/Homer	MyoG	aacAggtg	0.887433	0.727852	0.997	0.001	strong
343	rs13108780	A	G	6294630	5	NKX2-5	HOMER	Nkx2.5(Homeobox)/HL1-Nkx2.5.biotin-ChIP-Seq(GSE21529)/Homer	Nkx2.5	tcccActggg	0.878951	0.802874	0.65	0.002	weak
344	rs72790940	T	G	43768545	3	CRX	HOMER	CRX(Homeobox)/Retina-Crx-ChIP-Seq(GSE20012)/Homer	CRX	aaTaatct	0.911178	0.706691	0.973	0.001	strong
345	rs4293850	A	C	6292020	8	MYB	HOMER	MYB(HTH)/ERMYB-Myb-ChIPSeq(GSE22095)/Homer	MYB	Aaactgat	0.819598	0.86411	0.001	0.466	weak
346	rs4234726	G	C	6272888	14	NA	HOMER	FOXA1:AR(Forkhead,NR)/LNCAP-AR-ChIP-Seq(GSE27824)/Homer	FOXA1:AR	actgtcGccacctgtttact	0.891832	0.943011	0.001	0.778	strong
347	rs12053054	C	T	161350776	4	MAZ	HOMER	Maz(Zf)/HepG2-Maz-ChIP-Seq(GSE31477)/Homer	Maz	cccaCccc	0.898851	0.879373	0.607	0.19	weak
348	rs7612812	T	A	23432567	9	MEF2C	HOMER	Mef2c(MADS)/GM12878-Mef2c-ChIP-Seq(GSE32465)/Homer	Mef2c	ccttaaaaTaat	0.912976	0.747672	0.929	0.03	strong
349	rs9814811	C	T	186617651	5	TBX5	HOMER	Tbx5(T-box)/HL1-Tbx5.biotin-ChIP-Seq(GSE21529)/Homer	Tbx5	tccCacct	0.958267	0.682513	0.995	0.002	strong
350	rs13108780	A	G	6294630	3	ETV1	HOMER	ETV1(ETS)/GIST48-ETV1-ChIP-Seq(GSE22441)/Homer	ETV1	ccttcccAct	0.811472	0.899077	0.024	0.779	strong
351	rs6738627	G	A	165544450	5	HOXD13	HOMER	HOXD13(Homeobox)/Chicken-Hoxd13-ChIP-Seq(GSE38910)/Homer	HOXD13	ccacGtaaaa	0.858369	0.952192	0.083	0.826	strong
352	rs79165612	A	C	43624252	8	RBPJ	HOMER	Rbpj1(?)/Panc1-Rbpj1-ChIP-Seq(GSE47459)/Homer	Rbpj1	gattcacAcc	0.886447	0.709051	0.992	0.001	strong
353	rs68146447	G	A	186618976	5	RARG	HOMER	RARg(NR)/ES-RARg-ChIP-Seq(GSE30538)/Homer	RARg	tgacattGaccc	0.883027	0.786119	0.908	0.017	strong
354	rs13064760	C	T	12369401	7	FOXA1	HOMER	FOXA1(Forkhead)/MCF7-FOXA1-ChIP-Seq(GSE26831)/Homer	FOXA1	tatCtacata	0.787376	0.943258	0.001	0.985	strong
355	rs527234	C	G	95963798	3	TBX21	HOMER	Tbet(T-box)/CD8-Tbet-ChIP-Seq(GSE33802)/Homer	Tbet	cttcccaCct	0.923218	0.781424	0.886	0.001	strong
356	rs10429443	A	G	95971164	1	NA	HOMER	TCFL2(HMG)/K562-TCF7L2-ChIP-Seq(GSE29196)/Homer	TCFL2	Agatcaaagt	0.910118	0.786079	0.997	0.001	strong
357	rs66879211	G	C	1290180	9	KLF1	HOMER	EKLF(Zf)/Erythrocyte-Klf1-ChIP-Seq(GSE20478)/Homer	EKLF	gccGtcacccat	0.745352	0.8852	0.001	0.997	strong
358	rs73069965	C	T	1284236	7	ZNF143	HOMER	ZNF143|STAF(Zf)/CUTLL-ZNF143-ChIP-Seq(GSE29600)/Homer	ZNF143|STAF	ggcaccCagcgacct	0.850146	0.691269	0.997	0.001	strong
359	rs73069988	G	A	1290393	5	ARNTL	HOMER	BMAL1(bHLH)/Liver-Bmal1-ChIP-Seq(GSE39860)/Homer	BMAL1	cacGtggc	0.999995	0.857037	0.929	0.068	strong
360	rs2641348:T	A	T	120437884	9	NA	HOMER	Unknown(Homeobox)/Limb-p300-ChIP-Seq/Homer	Unknown	tgcaattaAg	0.947877	0.718791	0.894	0.013	strong
361	rs340876	C	T	214158132	4	NKX2-5	HOMER	Nkx2.5(Homeobox)/HL1-Nkx2.5.biotin-ChIP-Seq(GSE21529)/Homer	Nkx2.5	gcaCcctttt	0.854006	0.668407	0.901	0.095	strong
362	rs9368226	T	C	20723057	7	TFAP4	HOMER	Ap4(bHLH)/AML-Tfap4-ChIP-Seq(GSE45738)/Homer	Ap4	actcagTtgg	0.854418	0.995843	0.02	0.899	strong
363	rs9653282	A	T	165554658	6	FOS	HOMER	AP-1(bZIP)/ThioMac-PU.1-ChIP-Seq(GSE21512)/Homer	AP-1	atgatAcaac	0.808814	0.961644	0.026	0.972	strong
364	rs17030925	A	C	43713808	8	NKX2-5	HOMER	Nkx2.5(Homeobox)/HL1-Nkx2.5.biotin-ChIP-Seq(GSE21529)/Homer	Nkx2.5	aaAagtgagt	0.90915	0.857455	0.411	0.006	weak
365	rs11729031	T	C	1292014	8	EHF	HOMER	EHF(ETS)/LoVo-EHF-ChIP-Seq(GSE49402)/Homer	EHF	gtTtcctttc	0.895418	0.698854	0.997	0.001	strong
366	rs9309325	A	G	60580831	6	HOXD13	HOMER	HOXD13(Homeobox)/Chicken-Hoxd13-ChIP-Seq(GSE38910)/Homer	HOXD13	ttttAtgatg	0.963515	0.753062	0.997	0.001	strong
367	rs6599299	T	C	1305018	6	BHLHE40	HOMER	bHLHE40(bHLH)/HepG2-BHLHE40-ChIP-Seq(GSE31477)/Homer	bHLHE40	gcaggTggtg	0.850091	0.67326	0.997	0.001	strong
368	rs10026334	G	A	6294607	5	TBX21	HOMER	Tbet(T-box)/CD8-Tbet-ChIP-Seq(GSE33802)/Homer	Tbet	aggtGggagc	0.908568	0.686318	0.997	0.001	strong
369	rs4689389	G	A	6272718	2	CEBPB	HOMER	CEBP(bZIP)/ThioMac-CEBPb-ChIP-Seq(GSE21512)/Homer	CEBP	cttggacaGt	0.740281	0.918195	0.003	0.995	strong
370	rs5018647	A	C	6292799	12	PGR	HOMER	PR(NR)/T47D-PR-ChIP-Seq(GSE31130)/Homer	PR	ggtAaccaagtcctg	0.670654	0.850246	0.034	0.838	strong
371	rs7612096	T	C	123136248	4	FLI1	HOMER	Fli1(ETS)/CD8-FLI-ChIP-Seq(GSE20898)/Homer	Fli1	ctcTtcccct	0.935356	0.85345	0.63	0.029	weak
372	rs12386945	G	T	95988761	7	KLF4	HOMER	Klf4(Zf)/mES-Klf4-ChIP-Seq(GSE11431)/Homer	Klf4	tggGtgcggt	0.867301	0.738926	0.997	0.001	strong
373	rs11980500	G	A	14882428	7	ESRRB	HOMER	Esrrb(NR)/mES-Esrrb-ChIP-Seq(GSE11431)/Homer	Esrrb	acaGggtgaa	0.725142	0.870221	0.032	0.936	strong
374	rs78054639	G	A	1290282	5	NKX2-5	HOMER	Nkx2.5(Homeobox)/HL1-Nkx2.5.biotin-ChIP-Seq(GSE21529)/Homer	Nkx2.5	ttgcGctgtg	0.798424	0.874501	0.002	0.65	weak
375	rs340872	A	T	214160548	5	GATA2	HOMER	Gata2(Zf)/K562-GATA2-ChIP-Seq(GSE18829)/Homer	Gata2	gagatAaact	0.928152	0.757741	0.997	0.001	strong
376	rs73069999	C	G	1291463	5	MAZ	HOMER	Maz(Zf)/HepG2-Maz-ChIP-Seq(GSE31477)/Homer	Maz	ggcaCggg	0.845753	0.939736	0.061	0.848	strong
377	rs6814328	A	T	1293328	7	NA	HOMER	AR-halfsite(NR)/LNCaP-AR-ChIP-Seq(GSE27824)/Homer	AR-halfsite	ctgAcctggg	0.734099	0.948869	0.001	0.997	strong
378	rs6738627	G	A	165544450	3	HIF1A	HOMER	HIF-1a(bHLH)/MCF7-HIF1a-ChIP-Seq(GSE28352)/Homer	HIF-1a	tccacGta	0.921988	0.717013	0.959	0.035	strong
379	rs6838400	C	G	6295427	8	NA	HOMER	AR-halfsite(NR)/LNCaP-AR-ChIP-Seq(GSE27824)/Homer	AR-halfsite	ctcaggaCag	0.919555	0.708252	0.994	0.004	strong
380	rs13130845	A	C	6297646	7	NA	HOMER	AR-halfsite(NR)/LNCaP-AR-ChIP-Seq(GSE27824)/Homer	AR-halfsite	cagagaAcac	0.919653	0.704882	0.997	0.001	strong
381	rs340836	C	T	214163069	4	E2F6	HOMER	E2F6(E2F)/Hela-E2F6-ChIP-Seq(GSE31477)/Homer	E2F6	tactccCcct	0.870574	0.72739	0.819	0.01	strong
382	rs28602970	A	G	41524505	7	NA	HOMER	RUNX(Runt)/HPC7-Runx1-ChIP-Seq(GSE22178)/Homer	RUNX	ctgaccAcag	0.946781	0.854978	0.881	0.117	strong
383	rs6752978	G	T	165552942	3	SMAD2	HOMER	Smad2(MAD)/ES-SMAD2-ChIP-Seq(GSE29422)/Homer	Smad2	ttGtcttg	0.899063	0.628713	0.992	0.006	strong
384	rs55875205	T	C	1284515	3	NA	HOMER	ISRE(IRF)/ThioMac-LPS-Expression(GSE23622)/Homer	ISRE	agTttctctctc	0.857474	0.732209	0.995	0.003	strong
385	rs27984	C	T	55802419	7	NA	HOMER	TEAD(TEA)/Fibroblast-PU.1-ChIP-Seq(Unpublished)/Homer	TEAD	ttaCtcctct	0.743082	0.917274	0.001	0.997	strong
386	rs6820509	A	G	6295750	7	MAX	HOMER	Max(bHLH)/K562-Max-ChIP-Seq(GSE31477)/Homer	Max	gctacAcctggg	0.871329	0.686425	0.997	0.001	strong
387	rs2141653	T	A	1284964	8	NA	HOMER	Unknown(Homeobox)/Limb-p300-ChIP-Seq/Homer	Unknown	ttTaaaaaga	0.877936	0.659517	0.896	0.071	strong
388	rs6752978	G	T	165552942	5	SMAD4	HOMER	Smad4(MAD)/ESC-SMAD4-ChIP-Seq(GSE29422)/Homer	Smad4	gattGtcttg	0.87757	0.673371	0.997	0.001	strong
389	rs17030859	G	A	43689904	7	EHF	HOMER	EHF(ETS)/LoVo-EHF-ChIP-Seq(GSE49402)/Homer	EHF	ttgaggGaga	0.742369	0.938932	0.001	0.997	strong
390	rs17030925	A	C	43713808	9	SIX1	HOMER	Six1(Homeobox)/Myoblast-Six1-ChIP-Chip(GSE20150)/Homer	Six1	gaaAagtgagtg	0.939166	0.762424	0.997	0.001	strong
391	rs12403994	C	A	214155398	6	SOX3	HOMER	Sox3(HMG)/NPC-Sox3-ChIP-Seq(GSE33059)/Homer	Sox3	aaCaaaac	0.891176	0.773457	0.843	0.123	strong
392	rs11939426	T	C	1292772	8	TFAP4	HOMER	Ap4(bHLH)/AML-Tfap4-ChIP-Seq(GSE45738)/Homer	Ap4	gctcaggTga	0.853724	0.68447	0.942	0.019	strong
393	rs6599299	T	C	1305018	1	TFAP2C	HOMER	AP-2gamma(AP2)/MCF7-TFAP2C-ChIP-Seq(GSE21234)/Homer	AP-2gamma	aggaccgcaggT	0.822566	0.87026	0.005	0.547	weak
394	rs2793823	G	A	120437718	4	SOX6	HOMER	Sox6(HMG)/Myotubes-Sox6-ChIP-Seq(GSE32627)/Homer	Sox6	accacaGtca	0.717681	0.970224	0.014	0.97	strong
395	rs340877	G	A	214157246	5	ELK1	HOMER	Elk1(ETS)/Hela-Elk1-ChIP-Seq(GSE31477)/Homer	Elk1	tcaggGagca	0.698099	0.87999	0.021	0.924	strong
396	rs17030925	A	C	43713808	8	NA	HOMER	AR-halfsite(NR)/LNCaP-AR-ChIP-Seq(GSE27824)/Homer	AR-halfsite	acaggaaAag	0.777884	0.989827	0.001	0.994	strong
397	rs55875205	T	C	1284515	3	PRDM1	HOMER	PRDM1(Zf)/Hela-PRDM1-ChIP-Seq(GSE31477)/Homer	PRDM1	agTttctctctc	0.896336	0.76326	0.899	0.026	strong
398	rs6544669	T	C	43736171	2	POU5F1	HOMER	Oct4(POU,Homeobox)/mES-Oct4-ChIP-Seq(GSE11431)/Homer	2016-10-04	gTttgcatcc	0.888017	0.74183	0.997	0.001	strong
399	rs1316487	C	T	1293205	2	SMAD3	HOMER	Smad3(MAD)/NPC-Smad3-ChIP-Seq(GSE36673)/Homer	Smad3	gCggctca	0.818862	0.86171	0.071	0.506	weak
400	rs7649970	C	T	12392272	6	NA	HOMER	Fox:Ebox(Forkhead,bHLH)/Panc1-Foxa2-ChIP-Seq(GSE47459)/Homer	Fox:Ebox	cttatCgtttaaacatc	0.824135	0.89092	0.001	0.638	weak
401	rs7732130	G	A	76435004	5	GATA3	HOMER	GATA3(Zf)/iTreg-Gata3-ChIP-Seq(GSE20898)/Homer	GATA3	tgatGgtt	0.736942	0.854742	0.011	0.825	strong
402	rs2011567	G	A	95971920	1	TBX5	HOMER	Tbx5(T-box)/HL1-Tbx5.biotin-ChIP-Seq(GSE21529)/Homer	Tbx5	Ggctgtta	0.758326	0.855834	0.139	0.786	weak
403	rs6599300	G	A	1305269	6	NANOG	HOMER	Nanog(Homeobox)/mES-Nanog-ChIP-Seq(GSE11724)/Homer	Nanog	acttGtggct	0.564588	0.860855	0.003	0.995	strong
404	rs1260326	T	C	27730940	3	TBX20	HOMER	Tbx20(T-box)/Heart-Tbx20-ChIP-Seq(GSE29636)/Homer	Tbx20	gcTggtgagagt	0.906359	0.849627	0.775	0.184	weak
405	rs4974557	C	T	1358266	3	ZNF711	HOMER	ZNF711(Zf)/SHSY5Y-ZNF711-ChIP-Seq(GSE20673)/Homer	ZNF711	tcaggCcc	0.937408	0.749806	0.959	0.004	strong
406	rs2879813	A	G	95960947	1	MAZ	HOMER	Maz(Zf)/HepG2-Maz-ChIP-Seq(GSE31477)/Homer	Maz	Aggggcgg	0.707741	0.886194	0.009	0.989	strong
407	rs11939426	T	C	1292772	9	ATOH1	HOMER	Atoh1(bHLH)/Cerebellum-Atoh1-ChIP-Seq(GSE22111)/Homer	Atoh1	ggctcaggTgat	0.865485	0.675159	0.995	0.002	strong
408	rs73069998	G	A	1291402	4	CLOCK	HOMER	CLOCK(bHLH)/Liver-Clock-ChIP-Seq(GSE39860)/Homer	CLOCK	gtcGcctg	0.6717	0.858485	0.006	0.98	strong
409	rs422334	G	A	120571561	2	NANOG	HOMER	Nanog(Homeobox)/mES-Nanog-ChIP-Seq(GSE11724)/Homer	Nanog	aGctattatg	0.88726	0.850276	0.572	0.085	weak
410	rs6752978	G	T	165552942	6	SOX6	HOMER	Sox6(HMG)/Myotubes-Sox6-ChIP-Seq(GSE32627)/Homer	Sox6	tgattGtctt	0.97184	0.771762	0.909	0.005	strong
411	rs7625805	C	T	64088232	5	NA	HOMER	Tbox:Smad(T-box,MAD)/ESCd5-Smad2_3-ChIP-Seq(GSE29422)/Homer	Tbox:Smad	ggtctccCactg	0.941836	0.774555	0.997	0.001	strong
412	rs10275989	C	T	28159696	5	SOX6	HOMER	Sox6(HMG)/Myotubes-Sox6-ChIP-Seq(GSE32627)/Homer	Sox6	ctctCgtagg	0.719238	0.941403	0.019	0.942	strong
413	rs7732130	G	A	76435004	10	EOMES	HOMER	Eomes(T-box)/H9-Eomes-ChIP-Seq(GSE26097)/Homer	Eomes	Ggttgctaag	0.787166	0.857493	0.117	0.78	weak
414	rs11723602	T	C	6272306	7	EGR1	HOMER	Egr1(Zf)/K562-Egr1-ChIP-Seq(GSE32465)/Homer	Egr1	ctcTctctcg	0.728022	0.878828	0.001	0.973	strong
415	rs2641348:G	A	G	120437884	2	ZFX	HOMER	ZFX(Zf)/mES-Zfx-ChIP-Seq(GSE11431)/Homer	ZFX	aAgcctac	0.808562	0.990027	0.001	0.997	strong
416	rs10275989	C	T	28159696	5	SOX3	HOMER	Sox3(HMG)/NPC-Sox3-ChIP-Seq(GSE33059)/Homer	Sox3	ctctCgta	0.617209	0.870924	0.001	0.997	strong
417	rs6599300	G	A	1305269	7	RUNX1	HOMER	RUNX1(Runt)/Jurkat-RUNX1-ChIP-Seq(GSE29180)/Homer	RUNX1	cttGtggctt	0.905454	0.733659	0.997	0.001	strong
418	rs2075424	T	G	214154547	4	NR4A1	HOMER	Nur77(NR)/K562-NR4A1-ChIP-Seq(GSE31363)/Homer	Nur77	tatgaaagTtta	0.796428	0.932336	0.001	0.997	strong
419	rs17036342	A	G	12393682	8	NA	HOMER	TEAD(TEA)/Fibroblast-PU.1-ChIP-Seq(Unpublished)/Homer	TEAD	aaAttcccag	0.931177	0.756985	0.997	0.001	strong
420	rs75214475	T	C	1290278	7	NKX2-5	HOMER	Nkx2.5(Homeobox)/HL1-Nkx2.5.biotin-ChIP-Seq(GSE21529)/Homer	Nkx2.5	cctcacTtgc	0.895956	0.60239	0.995	0.002	strong
421	rs11732178	G	C	6292643	8	NKX2-5	HOMER	Nkx2.5(Homeobox)/HL1-Nkx2.5.biotin-ChIP-Seq(GSE21529)/Homer	Nkx2.5	cacctctGag	0.846681	0.917522	0.006	0.561	weak
422	rs6991067	A	G	95875676	8	BATF	HOMER	BATF(bZIP)/Th17-BATF-ChIP-Seq(GSE39756)/Homer	BATF	gtAaatcact	0.835236	0.958988	0.002	0.899	strong
423	rs340873	G	A	214160529	8	GATA2	HOMER	Gata2(Zf)/K562-GATA2-ChIP-Seq(GSE18829)/Homer	Gata2	ctGataattt	0.8793	0.708889	0.997	0.001	strong
424	rs9368226	T	C	20723057	4	PTF1A	HOMER	Ptf1a(bHLH)/Panc1-Ptf1a-ChIP-Seq(GSE47459)/Homer	Ptf1a	actcagTtgg	0.897893	0.974135	0.001	0.727	strong
425	rs1931765	T	C	38174821	8	CDX2	HOMER	Cdx2(Homeobox)/mES-Cdx2-ChIP-Seq(GSE14586)/Homer	Cdx2	aaTttatgat	0.92866	0.763372	0.997	0.001	strong
426	rs2879813	A	G	95960947	6	NKX2-5	HOMER	Nkx2.5(Homeobox)/HL1-Nkx2.5.biotin-ChIP-Seq(GSE21529)/Homer	Nkx2.5	ccgaAggggc	0.624771	0.886444	0.013	0.971	strong
427	rs10098778:A	C	A	95992020	3	CEBPB	HOMER	CEBP(bZIP)/ThioMac-CEBPb-ChIP-Seq(GSE21512)/Homer	CEBP	ctttatcCat	0.695553	0.853679	0.026	0.972	strong
428	rs2027447	T	C	120440029	7	NR5A2	HOMER	Nr5a2(NR)/mES-Nr5a2-ChIP-Seq(GSE19019)/Homer	Nr5a2	agcTcttgta	0.752458	0.907866	0.002	0.987	strong
429	rs7625805	C	T	64088232	6	EGR1	HOMER	Egr1(Zf)/K562-Egr1-ChIP-Seq(GSE32465)/Homer	Egr1	ctccCactga	0.875205	0.729446	0.971	0.027	strong
430	rs6802898	C	T	12391207	6	PRDM1	HOMER	PRDM1(Zf)/Hela-PRDM1-ChIP-Seq(GSE31477)/Homer	PRDM1	gttttCgctttc	0.865684	0.711221	0.941	0.049	strong
431	rs17164620	A	G	1304161	3	EHF	HOMER	EHF(ETS)/LoVo-EHF-ChIP-Seq(GSE49402)/Homer	EHF	ctttcctAag	0.869309	0.890829	0.001	0.474	weak
432	rs4974597	A	G	1301519	11	ZNF143	HOMER	ZNF143|STAF(Zf)/CUTLL-ZNF143-ChIP-Seq(GSE29600)/Homer	ZNF143|STAF	aagtcccaacAtcca	0.955273	0.894794	0.804	0.148	weak
433	rs2340534	G	A	95992330	7	IRF1	HOMER	IRF1(IRF)/PBMC-IRF1-ChIP-Seq(GSE43036)/Homer	IRF1	caaagcGaaaaa	0.863368	0.759718	0.95	0.048	strong
434	rs4293850	A	C	6292020	8	HOXD13	HOMER	HOXD13(Homeobox)/Chicken-Hoxd13-ChIP-Seq(GSE38910)/Homer	HOXD13	gaaaattAaa	0.862064	0.651612	0.997	0.001	strong
435	rs6753142	T	C	165544071	3	RUNX1	HOMER	RUNX1(Runt)/Jurkat-RUNX1-ChIP-Seq(GSE29180)/Homer	RUNX1	cctggggTtt	0.888006	0.796064	0.87	0.1	strong
436	rs1484113	T	G	84305732	6	TBX21	HOMER	Tbet(T-box)/CD8-Tbet-ChIP-Seq(GSE33802)/Homer	Tbet	ctgtgTgaag	0.897612	0.822347	0.71	0.021	weak
437	rs28591316	A	G	41524425	7	RUNX2	HOMER	RUNX2(Runt)/PCa-RUNX2-ChIP-Seq(GSE33889)/Homer	RUNX2	tggtccAcagtg	0.911425	0.729912	0.997	0.001	strong
438	rs73793392	C	G	1369025	8	EGR1	HOMER	Egr1(Zf)/K562-Egr1-ChIP-Seq(GSE32465)/Homer	Egr1	caCccacctc	0.860477	0.693861	0.997	0.001	strong
439	rs527234	C	G	95963798	15	TFCP2L1	HOMER	Tcfcp2l1(CP2)/mES-Tcfcp2l1-ChIP-Seq(GSE11431)/Homer	Tcfcp2l1	tcccaCctggtgcttgttta	0.699176	0.867732	0.02	0.978	strong
440	rs2879813	A	G	95960947	4	EGR1	HOMER	Egr1(Zf)/K562-Egr1-ChIP-Seq(GSE32465)/Homer	Egr1	cgaAggggcg	0.749117	0.915733	0.001	0.997	strong
441	rs896855	A	G	95959808	8	TP63	HOMER	p63(p53)/Keratinocyte-p63-ChIP-Seq(GSE17611)/Homer	p63	actgcagAaaaaaccaagcc	0.692237	0.872798	0.004	0.992	strong
442	rs12649341	G	A	6294759	9	NA	HOMER	CEBP:CEBP(bZIP)/MEF-Chop-ChIP-Seq(GSE35681)/Homer	CEBP:CEBP	acatggaaGtgggaagaaat	0.784732	0.914633	0.031	0.967	strong
443	rs527234	C	G	95963798	7	MYF5	HOMER	Myf5(bHLH)/GM-Myf5-ChIP-Seq(GSE24852)/Homer	Myf5	ccaCctggtg	0.837599	0.94595	0.072	0.907	strong
444	rs10098778:T	C	T	95992020	1	GATA3	HOMER	GATA3(Zf)/iTreg-Gata3-ChIP-Seq(GSE20898)/Homer	GATA3	ctttatcC	0.923851	0.990384	0.006	0.662	weak
445	rs896855	A	G	95959808	6	ELK4	HOMER	Elk4(ETS)/Hela-Elk4-ChIP-Seq(GSE31477)/Homer	Elk4	gcagAaaaaa	0.643181	0.852745	0.013	0.972	strong
446	rs6761129	C	T	43735713	7	USF2	HOMER	Usf2(bHLH)/C2C12-Usf2-ChIP-Seq(GSE36030)/Homer	Usf2	ctcacaCgtc	0.770101	0.905987	0.017	0.846	strong
447	rs4689394	C	G	6291003	6	SOX6	HOMER	Sox6(HMG)/Myotubes-Sox6-ChIP-Seq(GSE32627)/Homer	Sox6	gccttCtcat	0.757993	0.944127	0.068	0.909	strong
448	rs13114527	T	G	6294655	6	NKX2-5	HOMER	Nkx2.5(Homeobox)/HL1-Nkx2.5.biotin-ChIP-Seq(GSE21529)/Homer	Nkx2.5	tccaTagggt	0.609194	0.87032	0.015	0.971	strong
449	rs10026334	G	A	6294607	3	ARNTL	HOMER	BMAL1(bHLH)/Liver-Bmal1-ChIP-Seq(GSE39860)/Homer	BMAL1	caggtGgg	0.869437	0.698674	0.961	0.005	strong
450	rs73793383	G	A	1359604	9	TFAP2C	HOMER	AP-2gamma(AP2)/MCF7-TFAP2C-ChIP-Seq(GSE21234)/Homer	AP-2gamma	ccccggggGcac	0.90551	0.859543	0.503	0.009	weak
451	rs11939426	T	C	1292772	7	NPAS2	HOMER	NPAS2(bHLH)/Liver-NPAS2-ChIP-Seq(GSE39860)/Homer	NPAS2	ctcaggTgat	0.893074	0.70406	0.997	0.001	strong
452	rs73796059	C	T	1290833	8	ELK4	HOMER	Elk4(ETS)/Hela-Elk4-ChIP-Seq(GSE31477)/Homer	Elk4	ccCggagctc	0.871725	0.718887	0.879	0.001	strong
453	rs4293850	A	C	6292020	8	TAL1	HOMER	SCL(bHLH)/HPC7-Scl-ChIP-Seq(GSE13511)/Homer	SCL	Aaactgat	0.771093	0.891141	0.193	0.765	weak
454	rs1453377	C	T	95969947	5	HIF2A	HOMER	HIF2a(bHLH)/785_O-HIF2a-ChIP-Seq(GSE34871)/Homer	HIF2a	aggaaCgtgg	0.948746	0.754125	0.995	0.001	strong
455	rs6838400	C	G	6295427	8	ESRRA	HOMER	Erra(NR)/HepG2-Erra-ChIP-Seq(GSE31477)/Homer	Erra	ctcaggaCag	0.850364	0.670269	0.985	0.01	strong
456	rs340873	G	A	214160529	3	NA	HOMER	EWS:FLI1-fusion(ETS)/SK_N_MC-EWS:FLI1-ChIP-Seq(SRA014231)/Homer	EWS:FLI1-fusion	tcttcctGat	0.892301	0.737365	0.997	0.001	strong
457	rs1484113	T	G	84305732	5	RUNX2	HOMER	RUNX2(Runt)/PCa-RUNX2-ChIP-Seq(GSE33889)/Homer	RUNX2	agctgtgTgaag	0.740507	0.922021	0.001	0.997	strong
458	rs4293850	A	C	6292020	8	IRF1	HOMER	IRF1(IRF)/PBMC-IRF1-ChIP-Seq(GSE43036)/Homer	IRF1	gaaaattAaact	0.86368	0.750146	0.961	0.001	strong
459	rs6599300	G	A	1305269	7	PTF1A	HOMER	Ptf1a(bHLH)/Panc1-Ptf1a-ChIP-Seq(GSE47459)/Homer	Ptf1a	gcacttGtgg	0.863148	0.660188	0.997	0.001	strong
460	rs5025718	T	C	120478285	5	NA	HOMER	c-Myc(bHLH)/LNCAP-cMyc-ChIP-Seq(Unpublished)/Homer	c-Myc	accaTgag	0.664202	0.856886	0.002	0.996	strong
461	rs6820509	A	G	6295750	3	TCF12	HOMER	Tcf12(bHLH)/GM12878-Tcf12-ChIP-Seq(GSE32465)/Homer	Tcf12	acAcctgggt	0.872826	0.690708	0.997	0.001	strong
462	rs515071	A	G	41519462	4	EHF	HOMER	EHF(ETS)/LoVo-EHF-ChIP-Seq(GSE49402)/Homer	EHF	tctAggaaag	0.887095	0.830567	0.625	0.018	weak
463	rs12386945	G	T	95988761	5	KLF1	HOMER	EKLF(Zf)/Erythrocyte-Klf1-ChIP-Seq(GSE20478)/Homer	EKLF	ctggGtgcggtg	0.894472	0.754624	0.997	0.001	strong
464	rs6837701	C	T	1293302	5	SOX3	HOMER	Sox3(HMG)/NPC-Sox3-ChIP-Seq(GSE33059)/Homer	Sox3	ctgtCgtc	0.624429	0.878143	0.001	0.997	strong
465	rs896855	A	G	95959808	6	EHF	HOMER	EHF(ETS)/LoVo-EHF-ChIP-Seq(GSE49402)/Homer	EHF	tgcagAaaaa	0.717618	0.911007	0.004	0.994	strong
466	rs72879276	T	A	43627101	10	DDIT3	HOMER	Chop(bZIP)/MEF-Chop-ChIP-Seq(GSE35681)/Homer	Chop	Ttgttggaag	0.833714	0.852241	0.019	0.499	weak
467	rs11729031	T	C	1292014	5	SMAD2	HOMER	Smad2(MAD)/ES-SMAD2-ChIP-Seq(GSE29422)/Homer	Smad2	ctgtTtcc	0.675157	0.896769	0.025	0.951	strong
468	rs13064760	C	T	12369401	7	FOXP1	HOMER	FOXP1(Forkhead)/H9-FOXP1-ChIP-Seq(GSE31006)/Homer	FOXP1	tagtatCtacat	0.709101	0.860134	0.001	0.997	strong
469	rs11931251	C	T	1291058	4	FOXH1	HOMER	Foxh1(Forkhead)/hESC-FOXH1-ChIP-Seq(GSE29422)/Homer	Foxh1	tgagtccaCgat	0.881339	0.682626	0.997	0.001	strong
470	rs7649970	C	T	12392272	3	CEBPB	HOMER	CEBP(bZIP)/ThioMac-CEBPb-ChIP-Seq(GSE21512)/Homer	CEBP	atCgtttaaa	0.697389	0.859694	0.001	0.972	strong
471	rs2011567	G	A	95971920	4	OLIG2	HOMER	Olig2(bHLH)/Neuron-Olig2-ChIP-Seq(GSE30882)/Homer	Olig2	ccaGgctgtt	0.758953	0.853165	0.094	0.754	weak
472	rs10098778:A	C	A	95992020	5	ONECUT1	HOMER	HNF6(Homeobox)/Liver-Hnf6-ChIP-Seq(ERP000394)/Homer	HNF6	ttatcCatag	0.890151	0.932397	0.001	0.488	weak
473	rs340877	G	A	214157246	4	SPDEF	HOMER	SPDEF(ETS)/VCaP-SPDEF-ChIP-Seq(SRA014231)/Homer	SPDEF	gtcaggGagc	0.708939	0.908359	0.001	0.997	strong
474	rs6668119	G	C	120439109	9	NA	HOMER	EBF1(EBF)/Near-E2A-ChIP-Seq(GSE21512)/Homer	EBF1	cctcccagGgct	0.87987	0.781054	0.794	0.001	strong
475	rs10755148	A	G	6295064	9	NA	HOMER	AR-halfsite(NR)/LNCaP-AR-ChIP-Seq(GSE27824)/Homer	AR-halfsite	tcagggacAg	0.98153	0.792822	0.965	0.001	strong
476	rs7625805	C	T	64088232	4	NKX2-5	HOMER	Nkx2.5(Homeobox)/HL1-Nkx2.5.biotin-ChIP-Seq(GSE21529)/Homer	Nkx2.5	tccCactgac	0.880251	0.694651	0.901	0.095	strong
477	rs726816	T	G	95968413	7	FOXO1	HOMER	Foxo1(Forkhead)/RAW-Foxo1-ChIP-Seq(Fan et al.)/Homer	Foxo1	gTaagcat	0.871953	0.813546	0.769	0.175	weak
478	rs13130845	A	C	6297646	3	SMAD3	HOMER	Smad3(MAD)/NPC-Smad3-ChIP-Seq(GSE36673)/Homer	Smad3	agagaAca	0.574288	0.853083	0.001	0.997	strong
479	rs2293632	C	T	1291478	3	TCF7L1	HOMER	Tcf3(HMG)/mES-Tcf3-ChIP-Seq(GSE11724)/Homer	Tcf3	cctttgtCgt	0.829845	0.866162	0.001	0.502	weak
480	rs947273	C	A	120451352	6	MEF2C	HOMER	Mef2c(MADS)/GM12878-Mef2c-ChIP-Seq(GSE32465)/Homer	Mef2c	acgtgCaataga	0.742968	0.886517	0.006	0.887	strong
481	rs73069986	C	T	1290241	4	SMAD2	HOMER	Smad2(MAD)/ES-SMAD2-ChIP-Seq(GSE29422)/Homer	Smad2	gtgCctgt	0.794683	0.948581	0.018	0.865	strong
482	rs27984	C	T	55802419	6	ZNF263	HOMER	Znf263(Zf)/K562-Znf263-ChIP-Seq(GSE31477)/Homer	Znf263	tcttaCtcct	0.867183	0.696584	0.997	0.001	strong
483	rs2027447	T	C	120440029	7	NR5A2	HOMER	Nr5a2(NR)/Pancreas-LRH1-ChIP-Seq(GSE34295)/Homer	Nr5a2	agcTcttgta	0.710226	0.866383	0.015	0.973	strong
484	rs6446482	C	G	6295693	4	RUNX1	HOMER	RUNX1(Runt)/Jurkat-RUNX1-ChIP-Seq(GSE29180)/Homer	RUNX1	cctgtgCtac	0.682979	0.854774	0.001	0.997	strong
485	rs6984240	C	T	95988381	2	GFI1B	HOMER	Gfi1b(Zf)/HPC7-Gfi1b-ChIP-Seq(GSE22178)/Homer	Gfi1b	gccgagatCg	0.799765	0.957431	0.001	0.997	strong
486	rs10429443	A	G	95971164	10	IRF1	HOMER	IRF1(IRF)/PBMC-IRF1-ChIP-Seq(GSE43036)/Homer	IRF1	gaaagcaaaAga	0.852976	0.723112	0.995	0.002	strong
487	rs4974600	G	C	1326743	5	SP1	HOMER	Sp1(Zf)/Promoter/Homer	Sp1	tggggcgGgacg	0.912769	0.808682	0.949	0.001	strong
488	rs13128674	C	T	6294517	5	EHF	HOMER	EHF(ETS)/LoVo-EHF-ChIP-Seq(GSE49402)/Homer	EHF	gtttcCcctt	0.873601	0.677038	0.997	0.001	strong
489	rs2793830	G	A	120466108	7	OLIG2	HOMER	Olig2(bHLH)/Neuron-Olig2-ChIP-Seq(GSE30882)/Homer	Olig2	aacGtaagta	0.614773	0.855892	0.018	0.959	strong
490	rs2879813	A	G	95960947	1	NFKB1	HOMER	NFkB-p50,p52(RHD)/Monocyte-p50-ChIP-Chip(Schreiber et al.)/Homer	NFkB-p50,p52	Aggggcggcccc	0.834616	0.861165	0.138	0.682	weak
491	rs10026334	G	A	6294607	7	PTF1A	HOMER	Ptf1a(bHLH)/Panc1-Ptf1a-ChIP-Seq(GSE47459)/Homer	Ptf1a	acaggtGgga	0.939543	0.736583	0.997	0.001	strong
492	rs13128674	C	T	6294517	7	NFATC1	HOMER	NFAT(RHD)/Jurkat-NFATC1-ChIP-Seq(Jolma et al.)/Homer	NFAT	agtttcCcct	0.856722	0.693886	0.997	0.001	strong
493	rs6984240	C	T	95988381	7	ARNT	HOMER	Arnt:Ahr(bHLH)/MCF7-Arnt-ChIP-Seq(Lo et al.)/Homer	Arnt:Ahr	gatCgtgcca	0.853896	0.634668	0.951	0.029	strong
494	rs9368226	T	C	20723057	6	NA	HOMER	Unknown-ESC-element(?)/mES-Nanog-ChIP-Seq(GSE11724)/Homer	Unknown-ESC-element	ctcagTtgggag	0.782038	0.900052	0.044	0.942	strong
495	rs11899863	C	T	43618819	11	ZNF143	HOMER	ZNF143|STAF(Zf)/CUTLL-ZNF143-ChIP-Seq(GSE29600)/Homer	ZNF143|STAF	ggcaCtctgggataa	0.914504	0.974983	0.148	0.804	weak
496	rs17164682	A	G	1346796	4	TAL1	HOMER	SCL(bHLH)/HPC7-Scl-ChIP-Seq(GSE13511)/Homer	SCL	aacAggtg	0.905759	0.812801	0.672	0.044	weak
497	rs2340586	G	A	95969261	6	KLF5	HOMER	KLF5(Zf)/LoVo-KLF5-ChIP-Seq(GSE49402)/Homer	KLF5	cgggcGgggt	0.926423	0.757869	0.972	0.015	strong
498	rs6991067	A	G	95875676	4	NKX3-1	HOMER	Nkx3.1(Homeobox)/LNCaP-Nkx3.1-ChIP-Seq(GSE28264)/Homer	Nkx3.1	atgagtAaat	0.811172	0.863811	0.277	0.705	weak
499	rs4582532	G	A	95969257	1	MAZ	HOMER	Maz(Zf)/HepG2-Maz-ChIP-Seq(GSE31477)/Homer	Maz	Gggcgggg	0.978607	0.800154	0.989	0.009	strong
500	rs2129105	G	A	84302489	9	NR5A2	HOMER	Nr5a2(NR)/Pancreas-LRH1-ChIP-Seq(GSE34295)/Homer	Nr5a2	tGcccttcac	0.854835	0.761229	0.871	0.09	strong
501	rs1912980	C	T	60581855	2	ZNF711	HOMER	ZNF711(Zf)/SHSY5Y-ZNF711-ChIP-Seq(GSE20673)/Homer	ZNF711	cttggcCc	0.885225	0.666456	0.996	0.001	strong
502	rs4320200	A	T	6271043	9	NKX2-1	HOMER	Nkx2.1(Homeobox)/LungAC-Nkx2.1-ChIP-Seq(GSE43252)/Homer	Nkx2.1	ggcactgaAa	0.925316	0.861424	0.712	0.173	weak
503	rs11939426	T	C	1292772	5	TCF3	HOMER	E2A(bHLH)/proBcell-E2A-ChIP-Seq(GSE21978)/Homer	E2A	tcaggTgatc	0.903639	0.714534	0.997	0.001	strong
504	rs6820509	A	G	6295750	4	NA	HOMER	E2A(bHLH),near_PU.1/Bcell-PU.1-ChIP-Seq(GSE21512)/Homer	E2A	tacAcctggg	0.998988	0.832709	0.997	0.001	strong
505	rs6761129	C	T	43735713	3	PTF1A	HOMER	Ptf1a(bHLH)/Panc1-Ptf1a-ChIP-Seq(GSE47459)/Homer	Ptf1a	actcacaCgt	0.656056	0.859016	0.001	0.997	strong
506	rs11980500	G	A	14882428	5	NR5A2	HOMER	Nr5a2(NR)/Pancreas-LRH1-ChIP-Seq(GSE34295)/Homer	Nr5a2	gacaGggtga	0.72167	0.868787	0.024	0.961	strong
507	rs4714129	T	C	38173192	8	OLIG2	HOMER	Olig2(bHLH)/Neuron-Olig2-ChIP-Seq(GSE30882)/Homer	Olig2	tcTaaatgct	0.626351	0.885074	0.023	0.975	strong
508	rs2793823	G	A	120437718	5	SMAD3	HOMER	Smad3(MAD)/NPC-Smad3-ChIP-Seq(GSE36673)/Homer	Smad3	acaGtcac	0.900677	0.722473	0.905	0.093	strong
509	rs6820509	A	G	6295750	8	TFAP4	HOMER	Ap4(bHLH)/AML-Tfap4-ChIP-Seq(GSE45738)/Homer	Ap4	acAcctgggt	0.855533	0.68628	0.942	0.019	strong
510	rs3824065	C	T	44247258	5	SMAD4	HOMER	Smad4(MAD)/ESC-SMAD4-ChIP-Seq(GSE29422)/Homer	Smad4	tcagaCcggg	0.937195	0.732995	0.997	0.001	strong
511	rs57381820	G	T	43626668	6	KLF1	HOMER	EKLF(Zf)/Erythrocyte-Klf1-ChIP-Seq(GSE20478)/Homer	EKLF	ttgggGgaggca	0.814388	0.9138	0.001	0.915	strong
512	rs896852	G	T	95960886	5	FLI1	HOMER	Fli1(ETS)/CD8-FLI-ChIP-Seq(GSE20898)/Homer	Fli1	aagcGccgct	0.68995	0.890045	0.078	0.843	strong
513	rs7561287	A	G	43689071	2	GATA3	HOMER	GATA3(Zf)/iTreg-Gata3-ChIP-Seq(GSE20898)/Homer	GATA3	cAatacca	0.611591	0.851157	0.001	0.991	strong
514	rs2879813	A	G	95960947	13	CTCFL	HOMER	BORIS(Zf)/K562-CTCFL-ChIP-Seq(GSE32465)/Homer	BORIS	gtcccgaAggggcggcccca	0.732802	0.876277	0.001	0.997	strong
515	rs1931765	T	C	38174821	9	HOXA9	HOMER	HOXA9(Homeobox)/HSC-Hoxa9-ChIP-Seq(GSE33509)/Homer	HOXA9	taaTttatgatg	0.876413	0.738478	0.862	0.001	strong
516	rs17164620	A	G	1304161	9	ELK1	HOMER	Elk1(ETS)/Hela-Elk1-ChIP-Seq(GSE31477)/Homer	Elk1	tctttcctAa	0.825781	0.862846	0.074	0.63	weak
517	rs2641348:G	A	G	120437884	3	PITX1	HOMER	Pitx1(Homeobox)/Chicken-Pitx1-ChIP-Seq(GSE38910)/Homer	Pitx1	taAgccta	0.950763	0.63554	0.969	0.004	strong
518	rs17164682	A	G	1346796	6	PTF1A	HOMER	Ptf1a(bHLH)/Panc1-Ptf1a-ChIP-Seq(GSE47459)/Homer	Ptf1a	aaacAggtgt	0.948929	0.745969	0.997	0.001	strong
519	rs17030859	G	A	43689904	3	NKX2-1	HOMER	Nkx2.1(Homeobox)/LungAC-Nkx2.1-ChIP-Seq(GSE43252)/Homer	Nkx2.1	gttgaggGag	0.852661	0.743002	0.809	0.189	weak
520	rs75214475	T	C	1290278	2	TBX5	HOMER	Tbx5(T-box)/HL1-Tbx5.biotin-ChIP-Seq(GSE21529)/Homer	Tbx5	cctcacTt	0.806133	0.896326	0.168	0.778	weak
521	rs6814328	A	T	1293328	2	ETV1	HOMER	ETV1(ETS)/GIST48-ETV1-ChIP-Seq(GSE22441)/Homer	ETV1	gtttcctgAc	0.863597	0.88388	0.111	0.564	weak
522	rs12053054	C	T	161350776	4	EGR2	HOMER	Egr2(Zf)/Thymocytes-Egr2-ChIP-Seq(GSE34254)/Homer	Egr2	cccacccaCccc	0.9621	0.792459	0.997	0.001	strong
523	rs340879	T	C	214156514	8	E2F7	HOMER	E2F7(E2F)/Hela-E2F7-ChIP-Seq(GSE32673)/Homer	E2F7	ccgctccTgccg	0.740143	0.902078	0.001	0.997	strong
524	rs4689388	G	A	6270056	6	ARNT	HOMER	Arnt:Ahr(bHLH)/MCF7-Arnt-ChIP-Seq(Lo et al.)/Homer	Arnt:Ahr	ctccGtggag	0.867647	0.751705	0.826	0.09	strong
525	rs340876	C	T	214158132	5	FLI1	HOMER	Fli1(ETS)/CD8-FLI-ChIP-Seq(GSE20898)/Homer	Fli1	ggcaCccttt	0.685046	0.903188	0.009	0.843	strong
526	rs6752978	G	T	165552942	3	STAT6	HOMER	STAT6(Stat)/CD4-Stat6-ChIP-Seq(GSE22104)/Homer	STAT6	ttGtcttgttaa	0.687777	0.85278	0.001	0.997	strong
527	rs6984240	C	T	95988381	9	NA	HOMER	AR-halfsite(NR)/LNCaP-AR-ChIP-Seq(GSE27824)/Homer	AR-halfsite	tCgtgccact	0.724304	0.913012	0.001	0.965	strong
528	rs11945799	A	G	1368675	4	NKX2-5	HOMER	Nkx2.5(Homeobox)/HL1-Nkx2.5.biotin-ChIP-Seq(GSE21529)/Homer	Nkx2.5	ttgaggAcca	0.742677	0.928276	0.095	0.901	strong
529	rs7004862	T	G	95876963	7	ELK1	HOMER	Elk1(ETS)/Hela-Elk1-ChIP-Seq(GSE31477)/Homer	Elk1	ttcTgaattt	0.703849	0.93463	0.004	0.974	strong
530	rs12386945	G	T	95988761	4	KLF5	HOMER	KLF5(Zf)/LoVo-KLF5-ChIP-Seq(GSE49402)/Homer	KLF5	tggGtgcggt	0.912346	0.7218	0.997	0.001	strong
531	rs243025	C	T	60582051	7	RFX5	HOMER	Rfx5(HTH)/GM12878-Rfx5-ChIP-Seq(GSE31477)/Homer	Rfx5	acctggCgactt	0.863948	0.830618	0.672	0.248	weak
532	rs17164682	A	G	1346796	8	TCF3	HOMER	E2A(bHLH)/proBcell-E2A-ChIP-Seq(GSE21978)/Homer	E2A	acAggtgtct	0.937256	0.748151	0.997	0.001	strong
533	rs340872	A	T	214160548	6	NA	HOMER	Gata1(Zf)/K562-GATA1-ChIP-Seq(GSE18829)/Homer	Gata1	gagatAaact	0.904015	0.73872	0.997	0.001	strong
534	rs4293850	A	C	6292020	2	PTF1A	HOMER	Ptf1a(bHLH)/Panc1-Ptf1a-ChIP-Seq(GSE47459)/Homer	Ptf1a	tAaactgatg	0.688869	0.891829	0.001	0.997	strong
535	rs340837	G	T	214162734	5	ELK4	HOMER	Elk4(ETS)/Hela-Elk4-ChIP-Seq(GSE31477)/Homer	Elk4	gcggGccggg	0.656323	0.857976	0.009	0.961	strong
536	rs2293632	C	T	1291478	3	TCF7L2	HOMER	Tcf4(HMG)/Hct116-Tcf4-ChIP-Seq(SRA012054)/Homer	Tcf4	gtcctttgtCgt	0.798869	0.862619	0.001	0.737	strong
537	rs1931765	T	C	38174821	9	HOXD13	HOMER	HOXD13(Homeobox)/Chicken-Hoxd13-ChIP-Seq(GSE38910)/Homer	HOXD13	aTttatgatg	0.906423	0.69597	0.997	0.001	strong
538	rs73069988	G	A	1290393	3	HIF1A	HOMER	HIF-1a(bHLH)/MCF7-HIF1a-ChIP-Seq(GSE28352)/Homer	HIF-1a	tgcacGtg	0.975083	0.770108	0.959	0.035	strong
539	rs9814811	C	T	186617651	4	E2F6	HOMER	E2F6(E2F)/Hela-E2F6-ChIP-Seq(GSE31477)/Homer	E2F6	tcctccCacc	0.888762	0.745578	0.819	0.01	strong
540	rs6599299	T	C	1305018	3	TCF12	HOMER	Tcf12(bHLH)/GM12878-Tcf12-ChIP-Seq(GSE32465)/Homer	Tcf12	ccgcaggTgg	0.878318	0.696201	0.997	0.001	strong
541	rs7004862	T	G	95876963	5	ELF5	HOMER	ELF5(ETS)/T47D-ELF5-ChIP-Seq(GSE30407)/Homer	ELF5	attcTgaatt	0.703041	0.853712	0.006	0.967	strong
542	rs17030925	A	C	43713808	5	MYBL2	HOMER	BMYB(HTH)/Hela-BMYB-ChIP-Seq(GSE27030)/Homer	BMYB	ggaaAagtga	0.723682	0.954778	0.008	0.99	strong
543	rs11729031	T	C	1292014	4	FLI1	HOMER	Fli1(ETS)/CD8-FLI-ChIP-Seq(GSE20898)/Homer	Fli1	tgtTtccttt	0.952542	0.870636	0.63	0.029	weak
544	rs340873	G	A	214160529	9	ELK1	HOMER	Elk1(ETS)/Hela-Elk1-ChIP-Seq(GSE31477)/Homer	Elk1	ctcttcctGa	0.876906	0.839841	0.63	0.074	weak
545	rs17164620	A	G	1304161	3	NA	HOMER	EWS:FLI1-fusion(ETS)/SK_N_MC-EWS:FLI1-ChIP-Seq(SRA014231)/Homer	EWS:FLI1-fusion	ctttcctAag	0.760343	0.915278	0.001	0.997	strong
546	rs17164620	A	G	1304161	8	SPDEF	HOMER	SPDEF(ETS)/VCaP-SPDEF-ChIP-Seq(SRA014231)/Homer	SPDEF	ctttcctAag	0.708622	0.855873	0.001	0.916	strong
547	rs66879211	G	C	1290180	8	MYOD1	HOMER	MyoD(bHLH)/Myotube-MyoD-ChIP-Seq(GSE21614)/Homer	MyoD	tgcagccGtcac	0.860486	0.691356	0.997	0.001	strong
548	rs2453058	C	T	120480709	7	STAT1	HOMER	STAT1(Stat)/HelaS3-STAT1-ChIP-Seq(GSE12782)/Homer	STAT1	gtgttaCaagaaat	0.872957	0.833116	0.715	0.273	weak
549	rs2641348:T	A	T	120437884	3	PITX1	HOMER	Pitx1(Homeobox)/Chicken-Pitx1-ChIP-Seq(GSE38910)/Homer	Pitx1	taAgccta	0.950763	0.642399	0.969	0.025	strong
550	rs7649970	C	T	12392272	11	PGR	HOMER	PR(NR)/T47D-PR-ChIP-Seq(GSE31130)/Homer	PR	tagcacttatCgttt	0.785576	0.911086	0.035	0.719	weak
551	rs2340584	A	G	95916811	5	MYBL2	HOMER	BMYB(HTH)/Hela-BMYB-ChIP-Seq(GSE27030)/Homer	BMYB	tttctAtttt	0.740592	0.973336	0.001	0.99	strong
552	rs4689388	G	A	6270056	8	FLI1	HOMER	Fli1(ETS)/CD8-FLI-ChIP-Seq(GSE20898)/Homer	Fli1	tagctccGtg	0.882626	0.832233	0.565	0.063	weak
553	rs11729031	T	C	1292014	5	SMAD3	HOMER	Smad3(MAD)/NPC-Smad3-ChIP-Seq(GSE36673)/Homer	Smad3	ctgtTtcc	0.721239	0.899443	0.093	0.905	strong
554	rs73069999	C	G	1291463	12	NA	HOMER	GRE(NR),IR3/RAW264.7-GRE-ChIP-Seq(Unpublished)/Homer	GRE	gcaCgggccgtcctt	0.850896	0.69957	0.972	0.015	strong
555	rs340875	G	C	214158986	6	FLI1	HOMER	Fli1(ETS)/CD8-FLI-ChIP-Seq(GSE20898)/Homer	Fli1	cttttGccca	0.665689	0.929642	0.001	0.88	strong
556	rs10937718	T	C	6295217	3	TBX21	HOMER	Tbet(T-box)/CD8-Tbet-ChIP-Seq(GSE33802)/Homer	Tbet	tctgccaTgt	0.748795	0.885623	0.032	0.886	strong
557	rs112385083	T	C	39319872	7	ELK4	HOMER	Elk4(ETS)/Hela-Elk4-ChIP-Seq(GSE31477)/Homer	Elk4	tgcttcTgca	0.719106	0.954373	0.002	0.996	strong
558	rs35273426	C	T	41524688	1	MAZ	HOMER	Maz(Zf)/HepG2-Maz-ChIP-Seq(GSE31477)/Homer	Maz	ccctgccC	0.888087	0.709634	0.989	0.009	strong
559	rs4974557	C	T	1358266	9	SIX1	HOMER	Six1(Homeobox)/Myoblast-Six1-ChIP-Chip(GSE20150)/Homer	Six1	gggtcaggCccc	0.682427	0.859169	0.001	0.997	strong
560	rs1320164	G	A	95960767	4	ZNF711	HOMER	ZNF711(Zf)/SHSY5Y-ZNF711-ChIP-Seq(GSE20673)/Homer	ZNF711	ggggGccg	0.870441	0.665011	0.981	0.001	strong
561	rs13108780	A	G	6294630	8	ZNF143	HOMER	ZNF143|STAF(Zf)/CUTLL-ZNF143-ChIP-Seq(GSE29600)/Homer	ZNF143|STAF	ccttcccActgggcc	0.899753	0.782407	0.936	0.059	strong
562	rs73069998	G	A	1291402	7	NPAS2	HOMER	NPAS2(bHLH)/Liver-NPAS2-ChIP-Seq(GSE39860)/Homer	NPAS2	gtcGcctgca	0.718606	0.90762	0.001	0.997	strong
563	rs968919	C	T	60579988	7	NA	HOMER	EBF1(EBF)/Near-E2A-ChIP-Seq(GSE21512)/Homer	EBF1	ttccaCggggag	0.829629	0.872124	0.003	0.538	weak
564	rs9297949	A	C	95969445	3	MYBL2	HOMER	BMYB(HTH)/Hela-BMYB-ChIP-Seq(GSE27030)/Homer	BMYB	caAactgagc	0.965216	0.731484	0.991	0.001	strong
565	rs896853	G	C	95960855	6	E2F1	HOMER	E2F1(E2F)/Hela-E2F1-ChIP-Seq(GSE22478)/Homer	E2F1	agggcGggga	0.854049	0.711078	0.995	0.002	strong
566	rs2340534	G	A	95992330	6	FOXA1	HOMER	FOXA1(Forkhead)/MCF7-FOXA1-ChIP-Seq(GSE26831)/Homer	FOXA1	aaagcGaaaa	0.727596	0.855136	0.001	0.931	strong
567	rs17030859	G	A	43689904	4	NKX2-5	HOMER	Nkx2.5(Homeobox)/HL1-Nkx2.5.biotin-ChIP-Seq(GSE21529)/Homer	Nkx2.5	ttgaggGaga	0.901856	0.716257	0.901	0.095	strong
568	rs527234	C	G	95963798	5	NA	HOMER	E2A(bHLH),near_PU.1/Bcell-PU.1-ChIP-Seq(GSE21512)/Homer	E2A	cccaCctggt	0.998935	0.832657	0.997	0.001	strong
569	rs25789	C	T	55800724	4	HIF2A	HOMER	HIF2a(bHLH)/785_O-HIF2a-ChIP-Seq(GSE34871)/Homer	HIF2a	ccaCgtacaa	0.972226	0.787491	0.983	0.001	strong
570	rs17164682	A	G	1346796	4	MAX	HOMER	Max(bHLH)/K562-Max-ChIP-Seq(GSE31477)/Homer	Max	aacAggtgtctt	0.876281	0.691376	0.997	0.001	strong
571	rs2879813	A	G	95960947	6	TFAP2A	HOMER	AP-2alpha(AP2)/Hela-AP2alpha-ChIP-Seq(GSE31477)/Homer	AP-2alpha	tcccgaAggggc	0.715799	0.855028	0.057	0.941	strong
572	rs73793383	G	A	1359604	7	NA	HOMER	AR-halfsite(NR)/LNCaP-AR-ChIP-Seq(GSE27824)/Homer	AR-halfsite	ccggggGcac	0.761431	0.976202	0.001	0.997	strong
573	rs4342257	G	C	6290037	4	MAZ	HOMER	Maz(Zf)/HepG2-Maz-ChIP-Seq(GSE31477)/Homer	Maz	ggcGgggg	0.959214	0.937821	0.607	0.149	weak
574	rs6820509	A	G	6295750	7	PAX8	HOMER	Pax8(Paired,Homeobox)/Thyroid-Pax8-ChIP-Seq(GSE26938)/Homer	Pax8	gcagctacAcctggg	0.796535	0.864806	0.001	0.676	weak
575	rs11723602	T	C	6272306	3	KLF5	HOMER	KLF5(Zf)/LoVo-KLF5-ChIP-Seq(GSE49402)/Homer	KLF5	tcctctcTct	0.690692	0.881238	0.001	0.997	strong
576	rs11729031	T	C	1292014	8	NA	HOMER	NFAT:AP1(RHD,bZIP)/Jurkat-NFATC1-ChIP-Seq(Jolma et al.)/Homer	NFAT:AP1	tgtgctcactgtTtcctttc	0.861414	0.745566	0.94	0.052	strong
577	rs7648806	G	T	186616305	4	ONECUT1	HOMER	HNF6(Homeobox)/Liver-Hnf6-ChIP-Seq(ERP000394)/Homer	HNF6	ctaGggatgc	0.713553	0.891293	0.001	0.997	strong
578	rs6599300	G	A	1305269	3	MAX	HOMER	Max(bHLH)/K562-Max-ChIP-Seq(GSE31477)/Homer	Max	cgtgcacttGtg	0.870602	0.685697	0.997	0.001	strong
579	rs10098778:T	C	T	95992020	9	TBP	HOMER	TATA-Box(TBP)/Promoter/Homer	TATA-Box	atcCatagaaga	0.811295	0.85997	0.285	0.704	weak
580	rs3824065	C	T	44247258	3	SMAD2	HOMER	Smad2(MAD)/ES-SMAD2-ChIP-Seq(GSE29422)/Homer	Smad2	tcagaCcg	0.934453	0.662732	0.992	0.001	strong
581	rs6757251	C	T	43734847	3	NKX3-1	HOMER	Nkx3.1(Homeobox)/LNCaP-Nkx3.1-ChIP-Seq(GSE28264)/Homer	Nkx3.1	ttcagtgCtt	0.950955	0.917905	0.607	0.172	weak
582	rs73069988	G	A	1290393	5	NPAS2	HOMER	NPAS2(bHLH)/Liver-NPAS2-ChIP-Seq(GSE39860)/Homer	NPAS2	tgcacGtggc	0.977463	0.939813	0.692	0.261	weak
583	rs57381820	G	T	43626668	5	E2F6	HOMER	E2F6(E2F)/Hela-E2F6-ChIP-Seq(GSE31477)/Homer	E2F6	tgggGgaggc	0.864472	0.77542	0.768	0.111	weak
584	rs10098778:T	C	T	95992020	15	NA	HOMER	GATA:SCL(Zf,bHLH)/Ter119-SCL-ChIP-Seq(GSE18720)/Homer	GATA:SCL	ttatcCatagaagacaggcc	0.933547	0.98134	0.006	0.675	weak
585	rs6752978	G	T	165552942	3	NA	HOMER	Unknown(Homeobox)/Limb-p300-ChIP-Seq/Homer	Unknown	gttgattGtc	0.85507	0.784881	0.629	0.086	weak
586	rs6599299	T	C	1305018	7	MAX	HOMER	Max(bHLH)/K562-Max-ChIP-Seq(GSE31477)/Homer	Max	cgcaggTggtgt	0.87523	0.690326	0.997	0.001	strong
587	rs2011566	G	A	95971921	4	SMAD3	HOMER	Smad3(MAD)/NPC-Smad3-ChIP-Seq(GSE36673)/Homer	Smad3	ccagGctg	0.896027	0.985747	0.001	0.627	weak
588	rs6837701	C	T	1293302	3	MYBL2	HOMER	BMYB(HTH)/Hela-BMYB-ChIP-Seq(GSE27030)/Homer	BMYB	atcctgtCgt	0.733101	0.966833	0.001	0.991	strong
589	rs340873	G	A	214160529	3	NA	HOMER	Gata1(Zf)/K562-GATA1-ChIP-Seq(GSE18829)/Homer	Gata1	ctGataattt	0.86284	0.697546	0.997	0.001	strong
590	rs73069988	G	A	1290393	2	NA	HOMER	AR-halfsite(NR)/LNCaP-AR-ChIP-Seq(GSE27824)/Homer	AR-halfsite	gtgtgcacGt	0.893337	0.864023	0.613	0.174	weak
591	rs4974557	C	T	1358266	7	E2F6	HOMER	E2F6(E2F)/Hela-E2F6-ChIP-Seq(GSE31477)/Homer	E2F6	aggCccctct	0.647367	0.865028	0.05	0.937	strong
592	rs10100651	G	C	95887225	2	GATA3	HOMER	GATA3(Zf)/iTreg-Gata3-ChIP-Seq(GSE20898)/Homer	GATA3	tcatatGt	0.67154	0.909654	0.007	0.991	strong
593	rs6761129	C	T	43735713	4	HIF1A	HOMER	HIF-1a(bHLH)/MCF7-HIF1a-ChIP-Seq(GSE28352)/Homer	HIF-1a	cacaCgtc	0.907808	0.687743	0.97	0.004	strong
594	rs12692596	C	T	161265910	7	FOXO1	HOMER	Foxo1(Forkhead)/RAW-Foxo1-ChIP-Seq(Fan et al.)/Homer	Foxo1	tCaaacac	0.779625	0.855142	0.001	0.769	strong
595	rs12649341	G	A	6294759	8	ETS1	HOMER	ETS1(ETS)/Jurkat-ETS1-ChIP-Seq(GSE17954)/Homer	ETS1	catggaaGtg	0.863807	0.765537	0.882	0.116	strong
596	rs340872	A	T	214160548	4	CRX	HOMER	CRX(Homeobox)/Retina-Crx-ChIP-Seq(GSE20012)/Homer	CRX	agatAaac	0.789592	0.92298	0.084	0.89	strong
597	rs79165612	A	C	43624252	4	TBX5	HOMER	Tbx5(T-box)/HL1-Tbx5.biotin-ChIP-Seq(GSE21529)/Homer	Tbx5	tcacAccc	0.886794	0.683227	0.914	0.002	strong
598	rs12692596	C	T	161265910	9	FOXP1	HOMER	FOXP1(Forkhead)/H9-FOXP1-ChIP-Seq(GSE31006)/Homer	FOXP1	tatCaaacacag	0.749145	0.900178	0.001	0.997	strong
599	rs11729031	T	C	1292014	4	NFATC1	HOMER	NFAT(RHD)/Jurkat-NFATC1-ChIP-Seq(Jolma et al.)/Homer	NFAT	tgtTtccttt	0.858165	0.695328	0.997	0.001	strong
600	rs2178442	C	T	1284741	3	MYB	HOMER	MYB(HTH)/ERMYB-Myb-ChIPSeq(GSE22095)/Homer	MYB	gaCtgttt	0.899296	0.703776	0.997	0.001	strong
601	rs2027447	T	C	120440029	2	SOX3	HOMER	Sox3(HMG)/NPC-Sox3-ChIP-Seq(GSE33059)/Homer	Sox3	cTcttgta	0.870924	0.926599	0.26	0.705	weak
602	rs10441538	G	A	95868608	7	EOMES	HOMER	Eomes(T-box)/H9-Eomes-ChIP-Seq(GSE26097)/Homer	Eomes	tttatcGtct	0.695729	0.860776	0.008	0.947	strong
603	rs1899951	C	T	12394840	4	FLI1	HOMER	Fli1(ETS)/CD8-FLI-ChIP-Seq(GSE20898)/Homer	Fli1	gagCtcctaa	0.851776	0.933682	0.029	0.63	weak
604	rs4974557	C	T	1358266	4	ZFX	HOMER	ZFX(Zf)/mES-Zfx-ChIP-Seq(GSE11431)/Homer	ZFX	aggCccct	0.877937	0.696472	0.997	0.001	strong
605	rs4714129	T	C	38173192	1	ELF5	HOMER	ELF5(ETS)/T47D-ELF5-ChIP-Seq(GSE30407)/Homer	ELF5	acttccttcT	0.989827	0.876045	0.891	0.005	strong
606	rs1912980	C	T	60581855	6	SMAD3	HOMER	Smad3(MAD)/NPC-Smad3-ChIP-Seq(GSE36673)/Homer	Smad3	ttggcCct	0.58734	0.866135	0.001	0.997	strong
607	rs6446481	C	A	6295583	3	TFCP2L1	HOMER	Tcfcp2l1(CP2)/mES-Tcfcp2l1-ChIP-Seq(GSE11431)/Homer	Tcfcp2l1	gcCcccagcccgcccaggct	0.835138	0.860451	0.053	0.578	weak
608	rs2141653	T	A	1284964	7	HOXD13	HOMER	HOXD13(Homeobox)/Chicken-Hoxd13-ChIP-Seq(GSE38910)/Homer	HOXD13	tattttTaaa	0.787887	0.859722	0.222	0.776	weak
609	rs13107806	T	C	6271071	6	FLI1	HOMER	Fli1(ETS)/CD8-FLI-ChIP-Seq(GSE20898)/Homer	Fli1	tcgttTcaaa	0.66567	0.903198	0.089	0.88	strong
610	rs76450091	T	C	43767189	8	CEBPB	HOMER	CEBP(bZIP)/ThioMac-CEBPb-ChIP-Seq(GSE21512)/Homer	CEBP	gtTgggaaat	0.900626	0.738945	0.971	0.001	strong
611	rs7732628	G	A	76435346	8	RBPJ	HOMER	Rbpj1(?)/Panc1-Rbpj1-ChIP-Seq(GSE47459)/Homer	Rbpj1	aattctcGgt	0.70823	0.885626	0.001	0.992	strong
612	rs58552306	G	C	1339083	3	SMAD3	HOMER	Smad3(MAD)/NPC-Smad3-ChIP-Seq(GSE36673)/Homer	Smad3	agagaGaa	0.624031	0.902825	0.001	0.997	strong
613	rs73069998	G	A	1291402	4	NA	HOMER	E2A(bHLH),near_PU.1/Bcell-PU.1-ChIP-Seq(GSE21512)/Homer	E2A	gtcGcctgca	0.8332	0.999479	0.001	0.997	strong
614	rs73069999	C	G	1291463	6	NA	HOMER	c-Myc(bHLH)/LNCAP-cMyc-ChIP-Seq(Unpublished)/Homer	c-Myc	caCgggcc	0.853891	0.660151	0.997	0.001	strong
615	rs6761129	C	T	43735713	4	MAX	HOMER	Max(bHLH)/K562-Max-ChIP-Seq(GSE31477)/Homer	Max	cactcacaCgtc	0.703234	0.888138	0.001	0.997	strong
616	rs6446480	C	T	6295565	9	NA	HOMER	AR-halfsite(NR)/LNCaP-AR-ChIP-Seq(GSE27824)/Homer	AR-halfsite	cCgtcctgaa	0.72056	0.909268	0.001	0.965	strong
617	rs10937718	T	C	6295217	5	YY1	HOMER	YY1(Zf)/Promoter/Homer	YY1	tctgccaTgtta	0.856559	0.746946	0.997	0.001	strong
618	rs340877	G	A	214157246	5	FLI1	HOMER	Fli1(ETS)/CD8-FLI-ChIP-Seq(GSE20898)/Homer	Fli1	tcaggGagca	0.747373	0.965515	0.009	0.843	strong
619	rs17069879	G	A	64083417	2	RFX5	HOMER	Rfx5(HTH)/GM12878-Rfx5-ChIP-Seq(GSE31477)/Homer	Rfx5	tggttactaaGc	0.945366	0.853941	0.854	0.106	strong
620	rs10026334	G	A	6294607	3	NA	HOMER	E2A(bHLH),near_PU.1/Bcell-PU.1-ChIP-Seq(GSE21512)/Homer	E2A	tacaggtGgg	0.998911	0.832632	0.997	0.001	strong
621	rs2198550	A	C	165556760	2	EGR1	HOMER	Egr1(Zf)/K562-Egr1-ChIP-Seq(GSE32465)/Homer	Egr1	cacccacaAa	0.887879	0.991289	0.004	0.882	strong
622	rs2075424	T	G	214154547	9	HOXD13	HOMER	HOXD13(Homeobox)/Chicken-Hoxd13-ChIP-Seq(GSE38910)/Homer	HOXD13	gTttatattt	0.854451	0.643998	0.997	0.001	strong
623	rs896855	A	G	95959808	5	SPDEF	HOMER	SPDEF(ETS)/VCaP-SPDEF-ChIP-Seq(SRA014231)/Homer	SPDEF	tgcagAaaaa	0.686095	0.885515	0.001	0.997	strong
624	rs12386945	G	T	95988761	3	MAZ	HOMER	Maz(Zf)/HepG2-Maz-ChIP-Seq(GSE31477)/Homer	Maz	ggGtgcgg	0.860364	0.819709	0.702	0.084	weak
625	rs11939426	T	C	1292772	6	GATA3	HOMER	GATA3(Zf)/iTreg-Gata3-ChIP-Seq(GSE20898)/Homer	GATA3	ggTgatct	0.878237	0.799651	0.778	0.129	weak
626	rs112385083	T	C	39319872	7	FLI1	HOMER	Fli1(ETS)/CD8-FLI-ChIP-Seq(GSE20898)/Homer	Fli1	tgcttcTgca	0.661713	0.985333	0.028	0.941	strong
627	rs17030925	A	C	43713808	9	NA	HOMER	EWS:FLI1-fusion(ETS)/SK_N_MC-EWS:FLI1-ChIP-Seq(SRA014231)/Homer	EWS:FLI1-fusion	cacaggaaAa	0.941295	0.88933	0.644	0.001	weak
628	rs112972772	T	A	43600721	1	NA	HOMER	STAT6(Stat)/Macrophage-Stat6-ChIP-Seq(GSE38377)/Homer	STAT6	ttcaagcgaT	0.714289	0.860365	0.005	0.985	strong
629	rs968919	C	T	60579988	6	TP63	HOMER	p63(p53)/Keratinocyte-p63-ChIP-Seq(GSE17611)/Homer	p63	cccaggcagttccaCgggga	0.831899	0.889335	0.037	0.747	strong
630	rs896855	A	G	95959808	5	NA	HOMER	EWS:ERG-fusion(ETS)/CADO_ES1-EWS:ERG-ChIP-Seq(SRA014231)/Homer	EWS:ERG-fusion	tgcagAaaaa	0.748332	0.900267	0.001	0.997	strong
631	rs13405076	T	C	43735353	8	ONECUT1	HOMER	HNF6(Homeobox)/Liver-Hnf6-ChIP-Seq(ERP000394)/Homer	HNF6	ttatggaTgg	0.8895	0.735531	0.969	0.029	strong
632	rs11931251	C	T	1291058	8	NANOG	HOMER	Nanog(Homeobox)/mES-Nanog-ChIP-Seq(GSE11724)/Homer	Nanog	caCgatggct	0.819974	0.907893	0.036	0.736	strong
633	rs10180005	C	G	43737465	8	CRX	HOMER	CRX(Homeobox)/Retina-Crx-ChIP-Seq(GSE20012)/Homer	CRX	Cgcttatt	0.793768	0.885749	0.013	0.754	strong
634	rs6761129	C	T	43735713	7	CLOCK	HOMER	CLOCK(bHLH)/Liver-Clock-ChIP-Seq(GSE39860)/Homer	CLOCK	ctcacaCg	0.679202	0.860181	0.016	0.975	strong
635	rs6599299	T	C	1305018	7	NPAS2	HOMER	NPAS2(bHLH)/Liver-NPAS2-ChIP-Seq(GSE39860)/Homer	NPAS2	cgcaggTggt	0.870332	0.681318	0.997	0.001	strong
636	rs13274945	C	T	95986626	1	NA	HOMER	Unknown-ESC-element(?)/mES-Nanog-ChIP-Seq(GSE11724)/Homer	Unknown-ESC-element	Cccagcaagact	0.854011	0.7736	0.837	0.009	strong
637	rs6753142	T	C	165544071	12	TFAP2A	HOMER	AP-2alpha(AP2)/Hela-AP2alpha-ChIP-Seq(GSE31477)/Homer	AP-2alpha	gtgccctggggT	0.912566	0.961898	0.011	0.607	weak
638	rs73793390	G	A	1368342	8	ZNF711	HOMER	ZNF711(Zf)/SHSY5Y-ZNF711-ChIP-Seq(GSE20673)/Homer	ZNF711	tggcctcG	0.965549	0.932858	0.64	0.094	weak
639	rs72501965	C	T	1290191	9	HOXB4	HOMER	Hoxb4(Homeobox)/ES-Hoxb4-ChIP-Seq(GSE34014)/Homer	Hoxb4	tgcCattcctca	0.878083	0.858018	0.543	0.093	weak
640	rs2178442	C	T	1284741	5	SMAD3	HOMER	Smad3(MAD)/NPC-Smad3-ChIP-Seq(GSE36673)/Homer	Smad3	gtgaCtgt	0.900677	0.722473	0.905	0.093	strong
641	rs12692596	C	T	161265910	4	NKX6-1	HOMER	Nkx6.1(Homeobox)/Islet-Nkx6.1-ChIP-Seq(GSE40975)/Homer	Nkx6.1	gtatCaaa	0.677371	0.898841	0.001	0.997	strong
642	rs4974600	G	C	1326743	7	HIF1A	HOMER	HIF-1a(bHLH)/MCF7-HIF1a-ChIP-Seq(GSE28352)/Homer	HIF-1a	gGgacgtg	0.880951	0.80377	0.65	0.002	weak
643	rs1931765	T	C	38174821	5	NA	HOMER	Unknown(Homeobox)/Limb-p300-ChIP-Seq/Homer	Unknown	tttaaTttat	0.905443	0.857461	0.632	0.19	weak
644	rs73069965	C	T	1284236	1	TBX21	HOMER	Tbet(T-box)/CD8-Tbet-ChIP-Seq(GSE33802)/Homer	Tbet	gatggcaccC	0.82485	0.905143	0.091	0.788	weak
645	rs9653282	A	T	165554658	7	JUN	HOMER	Jun-AP1(bZIP)/K562-cJun-ChIP-Seq(GSE31477)/Homer	Jun-AP1	aatgatAcaact	0.820957	0.969257	0.021	0.977	strong
646	rs10937720	A	G	6295451	8	TEAD4	HOMER	TEAD4(TEA)/Tropoblast-Tead4-ChIP-Seq(GSE37350)/Homer	TEAD4	tcAtccctat	0.87804	0.647778	0.997	0.001	strong
647	rs2129105	G	A	84302489	3	ESRRB	HOMER	Esrrb(NR)/mES-Esrrb-ChIP-Seq(GSE11431)/Homer	Esrrb	ttGcccttca	0.875196	0.752274	0.894	0.032	strong
648	rs6837701	C	T	1293302	2	SMAD3	HOMER	Smad3(MAD)/NPC-Smad3-ChIP-Seq(GSE36673)/Homer	Smad3	tCgtcttt	0.859978	0.902825	0.071	0.506	weak
649	rs73069998	G	A	1291402	4	ARNTL	HOMER	BMAL1(bHLH)/Liver-Bmal1-ChIP-Seq(GSE39860)/Homer	BMAL1	gtcGcctg	0.685347	0.87371	0.004	0.984	strong
650	rs6820509	A	G	6295750	5	MYC	HOMER	c-Myc(bHLH)/mES-cMyc-ChIP-Seq(GSE11431)/Homer	c-Myc	ctacAcctgg	0.864907	0.693575	0.992	0.006	strong
651	rs6820509	A	G	6295750	7	TAL1	HOMER	SCL(bHLH)/HPC7-Scl-ChIP-Seq(GSE13511)/Homer	SCL	cAcctggg	0.898965	0.764828	0.727	0.035	weak
652	rs340879	T	C	214156514	4	E2F6	HOMER	E2F6(E2F)/Hela-E2F6-ChIP-Seq(GSE31477)/Homer	E2F6	cgctccTgcc	0.822266	0.96545	0.01	0.819	strong
653	rs1127065:T	C	T	44259871	2	SMAD3	HOMER	Smad3(MAD)/NPC-Smad3-ChIP-Seq(GSE36673)/Homer	Smad3	tCggcttg	0.826725	0.869572	0.071	0.506	weak
654	rs7649970	C	T	12392272	4	GATA4	HOMER	Gata4(Zf)/Heart-Gata4-ChIP-Seq(GSE35151)/Homer	Gata4	acttatCgtt	0.964386	0.760517	0.997	0.001	strong
655	rs73069998	G	A	1291402	4	USF2	HOMER	Usf2(bHLH)/C2C12-Usf2-ChIP-Seq(GSE36030)/Homer	Usf2	gtcGcctgca	0.787595	0.91262	0.082	0.858	strong
656	rs7649970	C	T	12392272	10	NA	HOMER	FOXA1(Forkhead)/LNCAP-FOXA1-ChIP-Seq(GSE27824)/Homer	FOXA1	Cgtttaaaca	0.682891	0.853764	0.001	0.997	strong
657	rs10180005	C	G	43737465	2	NR4A1	HOMER	Nur77(NR)/K562-NR4A1-ChIP-Seq(GSE31363)/Homer	Nur77	gggtaaaggtCg	0.862388	0.788266	0.821	0.001	strong
658	rs10026334	G	A	6294607	8	TAL1	HOMER	SCL(bHLH)/HPC7-Scl-ChIP-Seq(GSE13511)/Homer	SCL	tacaggtG	0.899675	0.746886	0.765	0.037	strong
659	rs10937717	T	A	6295087	6	NA	HOMER	FOXA1(Forkhead)/LNCAP-FOXA1-ChIP-Seq(GSE27824)/Homer	FOXA1	tgttTcccct	0.850377	0.733509	0.893	0.001	strong
660	rs72879276	T	A	43627101	4	SOX6	HOMER	Sox6(HMG)/Myotubes-Sox6-ChIP-Seq(GSE32627)/Homer	Sox6	catTtgttgg	0.975041	0.719591	0.97	0.003	strong
661	rs12501056	A	G	1353592	3	TBX21	HOMER	Tbet(T-box)/CD8-Tbet-ChIP-Seq(GSE33802)/Homer	Tbet	agAtgccaga	0.763973	0.9008	0.032	0.886	strong
662	rs73796057	C	G	1290780	7	TCF12	HOMER	Tcf12(bHLH)/GM12878-Tcf12-ChIP-Seq(GSE32465)/Homer	Tcf12	acaCtgctgc	0.877478	0.69536	0.997	0.001	strong
663	rs17164682	A	G	1346796	5	TFAP4	HOMER	Ap4(bHLH)/AML-Tfap4-ChIP-Seq(GSE45738)/Homer	Ap4	aaacAggtgt	0.858736	0.690001	0.941	0.018	strong
664	rs6814328	A	T	1293328	19	HSF1	HOMER	HRE(HSF)/HepG2-HSF1-ChIP-Seq(GSE31477)/Homer	HRE	tgttctaggagtttcctgAc	0.872497	0.85951	0.55	0.105	weak
665	rs157843	C	A	55799184	5	HOXD13	HOMER	HOXD13(Homeobox)/Chicken-Hoxd13-ChIP-Seq(GSE38910)/Homer	HOXD13	taccCtaaat	0.802174	0.906351	0.001	0.826	strong
666	rs10099059	G	C	95986972	7	SMAD3	HOMER	Smad3(MAD)/NPC-Smad3-ChIP-Seq(GSE36673)/Homer	Smad3	gGagcctg	0.854478	0.948216	0.001	0.645	weak
667	rs10100651	G	C	95887225	3	TAL1	HOMER	SCL(bHLH)/HPC7-Scl-ChIP-Seq(GSE13511)/Homer	SCL	catatGtt	0.850738	0.484407	0.983	0.003	strong
668	rs6983948	C	T	95988209	9	MYC	HOMER	c-Myc(bHLH)/mES-cMyc-ChIP-Seq(GSE11431)/Homer	c-Myc	gCaggtggat	0.871415	0.695402	0.997	0.001	strong
669	rs73069988	G	A	1290393	6	USF1	HOMER	USF1(bHLH)/GM12878-Usf1-ChIP-Seq(GSE32465)/Homer	USF1	gcacGtggct	0.981605	0.850297	0.946	0.052	strong
670	rs10026334	G	A	6294607	10	ZNF263	HOMER	Znf263(Zf)/K562-Znf263-ChIP-Seq(GSE31477)/Homer	Znf263	Gggagcacag	0.996079	0.967124	0.658	0.203	weak
671	rs340878	G	C	214157049	9	E2F7	HOMER	E2F7(E2F)/Hela-E2F7-ChIP-Seq(GSE32673)/Homer	E2F7	cctttctcGccg	0.929019	0.773892	0.987	0.001	strong
672	rs7004862	T	G	95876963	6	NA	HOMER	CEBP:CEBP(bZIP)/MEF-Chop-ChIP-Seq(GSE35681)/Homer	CEBP:CEBP	aattcTgaatttattgtaag	0.771403	0.901304	0.031	0.967	strong
673	rs6983948	C	T	95988209	7	TCF12	HOMER	Tcf12(bHLH)/GM12878-Tcf12-ChIP-Seq(GSE32465)/Homer	Tcf12	aggCaggtgg	0.876522	0.694405	0.997	0.001	strong
674	rs7609045	G	A	165555207	2	PITX1	HOMER	Pitx1(Homeobox)/Chicken-Pitx1-ChIP-Seq(GSE38910)/Homer	Pitx1	tGatccaa	0.802286	0.984149	0.095	0.86	strong
675	rs2027447	T	C	120440029	6	PITX1	HOMER	Pitx1(Homeobox)/Chicken-Pitx1-ChIP-Seq(GSE38910)/Homer	Pitx1	aaagcTct	0.690939	0.853074	0.111	0.839	strong
676	rs6983948	C	T	95988209	8	ARNTL	HOMER	BMAL1(bHLH)/Liver-Bmal1-ChIP-Seq(GSE39860)/Homer	BMAL1	Caggtgga	0.869705	0.698561	0.96	0.004	strong
677	rs73069988	G	A	1290393	7	TP63	HOMER	p63(p53)/Keratinocyte-p63-ChIP-Seq(GSE17611)/Homer	p63	ccctggtgtgcacGtggctc	0.858207	0.878326	0.013	0.487	weak
678	rs340873	G	A	214160529	3	NA	HOMER	Ets1-distal(ETS)/CD4+-PolII-ChIP-Seq(Barski et al.)/Homer	Ets1-distal	tcttcctGat	0.858906	0.774267	0.859	0.047	strong
679	rs56240712	A	G	1301642	2	NA	HOMER	NF1-halfsite(CTF)/LNCaP-NF1-ChIP-Seq(Unpublished)/Homer	NF1-halfsite	gatggcAc	0.917382	0.709604	0.997	0.001	strong
680	rs6837701	C	T	1293302	5	FOXO1	HOMER	Foxo1(Forkhead)/RAW-Foxo1-ChIP-Seq(Fan et al.)/Homer	Foxo1	ctgtCgtc	0.668483	0.853044	0.001	0.997	strong
681	rs4974600	G	C	1326743	7	FLI1	HOMER	Fli1(ETS)/CD8-FLI-ChIP-Seq(GSE20898)/Homer	Fli1	gcgGgacgtg	0.878729	0.555819	0.941	0.03	strong
682	rs17036342	A	G	12393682	8	TEAD4	HOMER	TEAD4(TEA)/Tropoblast-Tead4-ChIP-Seq(GSE37350)/Homer	TEAD4	aaAttcccag	0.961257	0.730994	0.997	0.001	strong
683	rs6984240	C	T	95988381	5	SOX6	HOMER	Sox6(HMG)/Myotubes-Sox6-ChIP-Seq(GSE32627)/Homer	Sox6	agatCgtgcc	0.742488	0.964653	0.019	0.942	strong
684	rs340879	T	C	214156514	7	NA	HOMER	Unknown-ESC-element(?)/mES-Nanog-ChIP-Seq(GSE11724)/Homer	Unknown-ESC-element	gctccTgccgag	0.867493	0.777588	0.875	0.042	strong
685	rs4689394	C	G	6291003	3	NR5A2	HOMER	Nr5a2(NR)/Pancreas-LRH1-ChIP-Seq(GSE34295)/Homer	Nr5a2	tggccttCtc	0.834087	0.952309	0.066	0.917	strong
686	rs73796058	C	T	1290788	4	FLI1	HOMER	Fli1(ETS)/CD8-FLI-ChIP-Seq(GSE20898)/Homer	Fli1	gccCtcccca	0.849431	0.931337	0.029	0.63	weak
687	rs2276904	G	A	1349029	7	NA	HOMER	AR-halfsite(NR)/LNCaP-AR-ChIP-Seq(GSE27824)/Homer	AR-halfsite	aaaggcGcag	0.742397	0.957167	0.001	0.997	strong
688	rs57696714	T	C	43626521	6	NA	HOMER	Unknown-ESC-element(?)/mES-Nanog-ChIP-Seq(GSE11724)/Homer	Unknown-ESC-element	ctcagTaagtag	0.74757	0.865584	0.044	0.942	strong
689	rs2879813	A	G	95960947	6	NA	HOMER	EBF1(EBF)/Near-E2A-ChIP-Seq(GSE21512)/Homer	EBF1	tcccgaAggggc	0.752723	0.896377	0.044	0.917	strong
690	rs79165612	A	C	43624252	5	KLF5	HOMER	KLF5(Zf)/LoVo-KLF5-ChIP-Seq(GSE49402)/Homer	KLF5	ttcacAccca	0.894272	0.862744	0.49	0.001	weak
691	rs10026334	G	A	6294607	5	TBX5	HOMER	Tbx5(T-box)/HL1-Tbx5.biotin-ChIP-Seq(GSE21529)/Homer	Tbx5	aggtGgga	0.958267	0.682513	0.995	0.002	strong
692	rs17036342	A	G	12393682	5	NA	HOMER	NFkB-p65-Rel(RHD)/ThioMac-LPS-Expression(GSE23622)/Homer	NFkB-p65-Rel	gtaaAttccc	0.903376	0.820782	0.866	0.001	strong
693	rs11729031	T	C	1292014	12	NA	HOMER	Fox:Ebox(Forkhead,bHLH)/Panc1-Foxa2-ChIP-Seq(GSE47459)/Homer	Fox:Ebox	actgtTtcctttctttt	0.875758	0.799536	0.706	0.001	strong
694	rs9297949	A	C	95969445	4	NKX2-5	HOMER	Nkx2.5(Homeobox)/HL1-Nkx2.5.biotin-ChIP-Seq(GSE21529)/Homer	Nkx2.5	acaAactgag	0.671831	0.878615	0.003	0.901	strong
695	rs6991067	A	G	95875676	2	PITX1	HOMER	Pitx1(Homeobox)/Chicken-Pitx1-ChIP-Seq(GSE38910)/Homer	Pitx1	tAaatcac	0.881806	0.699943	0.86	0.095	strong
696	rs4293850	A	C	6292020	9	LHX3	HOMER	Lhx3(Homeobox)/Neuron-Lhx3-ChIP-Seq(GSE31456)/Homer	Lhx3	tgaaaattAa	0.863015	0.73447	0.842	0.001	strong
697	rs6599299	T	C	1305018	4	NA	HOMER	E2A(bHLH),near_PU.1/Bcell-PU.1-ChIP-Seq(GSE21512)/Homer	E2A	cgcaggTggt	0.99968	0.833401	0.997	0.001	strong
698	rs6446482	C	G	6295693	8	TFAP2C	HOMER	AP-2gamma(AP2)/MCF7-TFAP2C-ChIP-Seq(GSE21234)/Homer	AP-2gamma	gcctgtgCtacc	0.665911	0.865564	0.001	0.997	strong
699	rs7672093	C	A	1304743	8	EGR1	HOMER	Egr1(Zf)/K562-Egr1-ChIP-Seq(GSE32465)/Homer	Egr1	ctCcctcact	0.887276	0.72066	0.997	0.001	strong
700	rs340873	G	A	214160529	2	ETS1	HOMER	ETS1(ETS)/Jurkat-ETS1-ChIP-Seq(GSE17954)/Homer	ETS1	ctcttcctGa	0.886879	0.831884	0.721	0.004	strong
701	rs6991067	A	G	95875676	3	NKX2-1	HOMER	Nkx2.1(Homeobox)/LungAC-Nkx2.1-ChIP-Seq(GSE43252)/Homer	Nkx2.1	aatgagtAaa	0.785167	0.894827	0.189	0.809	weak
702	rs73069998	G	A	1291402	3	TCF12	HOMER	Tcf12(bHLH)/GM12878-Tcf12-ChIP-Seq(GSE32465)/Homer	Tcf12	tcGcctgcat	0.684399	0.866516	0.001	0.997	strong
703	rs1453377	C	T	95969947	8	NA	HOMER	TEAD(TEA)/Fibroblast-PU.1-ChIP-Seq(Unpublished)/Homer	TEAD	tgaggaaCgt	0.798824	0.973016	0.001	0.997	strong
704	rs35273426	C	T	41524688	7	TFAP2A	HOMER	AP-2alpha(AP2)/Hela-AP2alpha-ChIP-Seq(GSE31477)/Homer	AP-2alpha	cctgccCggggc	0.830154	0.890406	0.184	0.778	weak
705	rs9368226	T	C	20723057	5	TCF12	HOMER	Tcf12(bHLH)/GM12878-Tcf12-ChIP-Seq(GSE32465)/Homer	Tcf12	tcagTtggga	0.802508	0.968124	0.001	0.974	strong
706	rs896853	G	C	95960855	5	MAZ	HOMER	Maz(Zf)/HepG2-Maz-ChIP-Seq(GSE31477)/Homer	Maz	gggcGggg	0.978607	0.884623	0.848	0.061	strong
707	rs17069879	G	A	64083417	6	TAL1	HOMER	SCL(bHLH)/HPC7-Scl-ChIP-Seq(GSE13511)/Homer	SCL	aaGctggt	0.877	0.77358	0.66	0.004	weak
708	rs17164589	G	T	1283608	7	E2F6	HOMER	E2F6(E2F)/Hela-E2F6-ChIP-Seq(GSE31477)/Homer	E2F6	cccGccccca	0.637586	0.864572	0.012	0.937	strong
709	rs10098778:T	C	T	95992020	4	NA	HOMER	STAT6(Stat)/Macrophage-Stat6-ChIP-Seq(GSE38377)/Homer	STAT6	atcCatagaa	0.852611	0.787151	0.824	0.15	weak
710	rs34893283	T	A	186619590	1	DDIT3	HOMER	Chop(bZIP)/MEF-Chop-ChIP-Seq(GSE35681)/Homer	Chop	Ttttcatcat	0.970245	0.985026	0.039	0.503	weak
711	rs10081474	C	A	95985909	3	SMAD3	HOMER	Smad3(MAD)/NPC-Smad3-ChIP-Seq(GSE36673)/Homer	Smad3	ccagcCtg	0.949057	0.670263	0.997	0.001	strong
712	rs235924	T	C	214156860	9	NA	HOMER	AR-halfsite(NR)/LNCaP-AR-ChIP-Seq(GSE27824)/Homer	AR-halfsite	gTgtcccctt	0.938717	0.750008	0.965	0.001	strong
713	rs9368226	T	C	20723057	4	MYBL2	HOMER	BMYB(HTH)/Hela-BMYB-ChIP-Seq(GSE27030)/Homer	BMYB	actcagTtgg	0.96309	0.72316	0.997	0.001	strong
714	rs9694034	A	G	41523358	3	SMAD3	HOMER	Smad3(MAD)/NPC-Smad3-ChIP-Seq(GSE36673)/Homer	Smad3	ggAgctgg	0.628607	0.907401	0.001	0.997	strong
715	rs10026334	G	A	6294607	8	NPAS2	HOMER	NPAS2(bHLH)/Liver-NPAS2-ChIP-Seq(GSE39860)/Homer	NPAS2	tacaggtGgg	0.888347	0.699333	0.997	0.001	strong
716	rs10109812	A	G	41524899	7	ELK4	HOMER	Elk4(ETS)/Hela-Elk4-ChIP-Seq(GSE31477)/Homer	Elk4	gacAgaacat	0.699186	0.934454	0.002	0.996	strong
717	rs6599299	T	C	1305018	5	MYC	HOMER	c-Myc(bHLH)/mES-cMyc-ChIP-Seq(GSE11431)/Homer	c-Myc	gcaggTggtg	0.872231	0.7009	0.992	0.006	strong
718	rs527234	C	G	95963798	8	EOMES	HOMER	Eomes(T-box)/H9-Eomes-ChIP-Seq(GSE26097)/Homer	Eomes	cttcccaCct	0.950064	0.847567	0.856	0.117	strong
719	rs6983948	C	T	95988209	5	ATOH1	HOMER	Atoh1(bHLH)/Cerebellum-Atoh1-ChIP-Seq(GSE22111)/Homer	Atoh1	gaggCaggtgga	0.909897	0.719571	0.995	0.002	strong
720	rs2178442	C	T	1284741	7	MYBL2	HOMER	BMYB(HTH)/Hela-BMYB-ChIP-Seq(GSE27030)/Homer	BMYB	tgaCtgttta	0.993055	0.753126	0.997	0.001	strong
721	rs11945799	A	G	1368675	3	NKX2-1	HOMER	Nkx2.1(Homeobox)/LungAC-Nkx2.1-ChIP-Seq(GSE43252)/Homer	Nkx2.1	cttgaggAcc	0.778832	0.888491	0.189	0.809	weak
722	rs68146447	G	A	186618976	2	PITX1	HOMER	Pitx1(Homeobox)/Chicken-Pitx1-ChIP-Seq(GSE38910)/Homer	Pitx1	tGacccat	0.748636	0.930499	0.095	0.86	strong
723	rs11729033	T	G	1292023	5	MYB	HOMER	MYB(HTH)/ERMYB-Myb-ChIPSeq(GSE22095)/Homer	MYB	ttctTtta	0.655717	0.851236	0.001	0.997	strong
724	rs12649341	G	A	6294759	2	E2F6	HOMER	E2F6(E2F)/Hela-E2F6-ChIP-Seq(GSE31477)/Homer	E2F6	aGtgggaaga	0.913735	0.70784	0.922	0.034	strong
725	rs6838400	C	G	6295427	5	NKX2-1	HOMER	Nkx2.1(Homeobox)/LungAC-Nkx2.1-ChIP-Seq(GSE43252)/Homer	Nkx2.1	caggaCagga	0.585004	0.856663	0.001	0.997	strong
726	rs75214475	T	C	1290278	14	NA	HOMER	RBPJ:Ebox(?,bHLH)/Panc1-Rbpj1-ChIP-Seq(GSE47459)/Homer	RBPJ:Ebox	cacTtgcgctgtgcccc	0.815238	0.851021	0.019	0.624	weak
727	rs4688989	T	C	6290594	7	ELK4	HOMER	Elk4(ETS)/Hela-Elk4-ChIP-Seq(GSE31477)/Homer	Elk4	catttcTgcc	0.72297	0.958238	0.002	0.996	strong
728	rs17164589	G	T	1283608	7	NKX2-5	HOMER	Nkx2.5(Homeobox)/HL1-Nkx2.5.biotin-ChIP-Seq(GSE21529)/Homer	Nkx2.5	cggcccGccc	0.581845	0.875411	0.002	0.995	strong
729	rs2178442	C	T	1284741	4	MYBL1	HOMER	AMYB(HTH)/Testes-AMYB-ChIP-Seq(GSE44588)/Homer	AMYB	tgaCtgttta	0.912372	0.71676	0.997	0.001	strong
730	rs340878	G	C	214157049	5	E2F1	HOMER	E2F1(E2F)/Hela-E2F1-ChIP-Seq(GSE22478)/Homer	E2F1	ttctcGccga	0.889404	0.746434	0.995	0.002	strong
731	rs56363381	T	G	64056677	5	NA	HOMER	RUNX(Runt)/HPC7-Runx1-ChIP-Seq(GSE22178)/Homer	RUNX	gtgggTtttt	0.719133	0.879893	0.001	0.997	strong
732	rs13108780	A	G	6294630	9	E2F7	HOMER	E2F7(E2F)/Hela-E2F7-ChIP-Seq(GSE32673)/Homer	E2F7	accttcccActg	0.781326	0.936453	0.001	0.987	strong
733	rs10108430	C	T	95961794	8	SPDEF	HOMER	SPDEF(ETS)/VCaP-SPDEF-ChIP-Seq(SRA014231)/Homer	SPDEF	acCgggagct	0.873952	0.726701	0.916	0.001	strong
734	rs2879813	A	G	95960947	4	EGR2	HOMER	Egr2(Zf)/Thymocytes-Egr2-ChIP-Seq(GSE34254)/Homer	Egr2	cgaAggggcggc	0.72606	0.895701	0.001	0.997	strong
735	rs73796057	C	G	1290780	6	NKX2-5	HOMER	Nkx2.5(Homeobox)/HL1-Nkx2.5.biotin-ChIP-Seq(GSE21529)/Homer	Nkx2.5	cacaCtgctg	0.612461	0.877139	0.002	0.971	strong
736	rs13108780	A	G	6294630	8	RBPJ	HOMER	Rbpj1(?)/Panc1-Rbpj1-ChIP-Seq(GSE47459)/Homer	Rbpj1	ccttcccAct	0.957128	0.779732	0.992	0.001	strong
737	rs11939426	T	C	1292772	4	NA	HOMER	E2A(bHLH),near_PU.1/Bcell-PU.1-ChIP-Seq(GSE21512)/Homer	E2A	ctcaggTgat	0.997673	0.831394	0.997	0.001	strong
738	rs66879211	G	C	1290180	6	NKX2-5	HOMER	Nkx2.5(Homeobox)/HL1-Nkx2.5.biotin-ChIP-Seq(GSE21529)/Homer	Nkx2.5	cagccGtcac	0.621312	0.88599	0.002	0.971	strong
739	rs17030859	G	A	43689904	6	E2F6	HOMER	E2F6(E2F)/Hela-E2F6-ChIP-Seq(GSE31477)/Homer	E2F6	tgaggGagaa	0.879087	0.720979	0.867	0.044	strong
740	rs10098778:T	C	T	95992020	3	GATA4	HOMER	Gata4(Zf)/Heart-Gata4-ChIP-Seq(GSE35151)/Homer	Gata4	ctttatcCat	0.928965	0.958889	0.006	0.504	weak
741	rs340877	G	A	214157246	7	GABPA	HOMER	GABPA(ETS)/Jurkat-GABPa-ChIP-Seq(GSE17954)/Homer	GABPA	gtcaggGagc	0.760357	0.912327	0.046	0.864	strong
742	rs75214475	T	C	1290278	1	MAZ	HOMER	Maz(Zf)/HepG2-Maz-ChIP-Seq(GSE31477)/Homer	Maz	ccctcacT	0.690372	0.868825	0.009	0.989	strong
743	rs72501965	C	T	1290191	9	NA	HOMER	TEAD(TEA)/Fibroblast-PU.1-ChIP-Seq(Unpublished)/Homer	TEAD	cCattcctca	0.954573	0.910451	0.569	0.001	weak
744	rs896853	G	C	95960855	2	ZNF711	HOMER	ZNF711(Zf)/SHSY5Y-ZNF711-ChIP-Seq(GSE20673)/Homer	ZNF711	cagggcGg	0.675418	0.894186	0.001	0.996	strong
745	rs340838	A	T	214162573	5	KLF5	HOMER	KLF5(Zf)/LoVo-KLF5-ChIP-Seq(GSE49402)/Homer	KLF5	ggggAgcggt	0.882984	0.909353	0.081	0.49	weak
746	rs11705701	G	A	185544309	6	E2F1	HOMER	E2F1(E2F)/Hela-E2F1-ChIP-Seq(GSE22478)/Homer	E2F1	atggcGggat	0.878698	0.735727	0.995	0.002	strong
747	rs10937719	C	G	6295322	6	NKX2-5	HOMER	Nkx2.5(Homeobox)/HL1-Nkx2.5.biotin-ChIP-Seq(GSE21529)/Homer	Nkx2.5	atgaCtgctc	0.703187	0.967865	0.002	0.971	strong
748	rs6599300	G	A	1305269	3	NPAS2	HOMER	NPAS2(bHLH)/Liver-NPAS2-ChIP-Seq(GSE39860)/Homer	NPAS2	tgcacttGtg	0.889437	0.728228	0.957	0.001	strong
749	rs13064760	C	T	12369401	6	FOXA2	HOMER	Foxa2(Forkhead)/Liver-Foxa2-ChIP-Seq(GSE25694)/Homer	Foxa2	agtatCtacata	0.777953	0.920986	0.001	0.955	strong
750	rs10956934	C	A	95992473	6	ZNF263	HOMER	Znf263(Zf)/K562-Znf263-ChIP-Seq(GSE31477)/Homer	Znf263	atattCtcct	0.866142	0.695543	0.997	0.001	strong
751	rs13064760	C	T	12369401	7	MEF2C	HOMER	Mef2c(MADS)/GM12878-Mef2c-ChIP-Seq(GSE32465)/Homer	Mef2c	agtatCtacata	0.719755	0.85423	0.024	0.871	strong
752	rs6761129	C	T	43735713	3	TBX5	HOMER	Tbx5(T-box)/HL1-Tbx5.biotin-ChIP-Seq(GSE21529)/Homer	Tbx5	tcacaCgt	0.872374	0.71592	0.842	0.002	strong
753	rs10026334	G	A	6294607	8	MYOG	HOMER	MyoG(bHLH)/C2C12-MyoG-ChIP-Seq(GSE36024)/Homer	MyoG	tacaggtG	0.862014	0.702433	0.997	0.001	strong
754	rs17030859	G	A	43689904	5	FLI1	HOMER	Fli1(ETS)/CD8-FLI-ChIP-Seq(GSE20898)/Homer	Fli1	tgaggGagaa	0.732267	0.95041	0.009	0.843	strong
755	rs13405076	T	C	43735353	8	FLI1	HOMER	Fli1(ETS)/CD8-FLI-ChIP-Seq(GSE20898)/Homer	Fli1	gaTggacgtt	0.861945	0.912339	0.063	0.565	weak
756	rs10026334	G	A	6294607	4	MYC	HOMER	c-Myc(bHLH)/mES-cMyc-ChIP-Seq(GSE11431)/Homer	c-Myc	acaggtGgga	0.862736	0.686723	0.997	0.001	strong
757	rs7649970	C	T	12392272	5	SOX6	HOMER	Sox6(HMG)/Myotubes-Sox6-ChIP-Seq(GSE32627)/Homer	Sox6	ttatCgttta	0.756516	0.978682	0.019	0.942	strong
758	rs1484113	T	G	84305732	5	EHF	HOMER	EHF(ETS)/LoVo-EHF-ChIP-Seq(GSE49402)/Homer	EHF	tgtgTgaaga	0.674289	0.870852	0.001	0.997	strong
759	rs58552306	G	C	1339083	6	SOX6	HOMER	Sox6(HMG)/Myotubes-Sox6-ChIP-Seq(GSE32627)/Homer	Sox6	gagaGaagcc	0.749341	0.935476	0.068	0.909	strong
760	rs6738627	G	A	165544450	5	NA	HOMER	Unknown(Homeobox)/Limb-p300-ChIP-Seq/Homer	Unknown	ccacGtaaaa	0.863851	0.911833	0.19	0.632	weak
761	rs4974587	C	G	1285429	5	NKX2-1	HOMER	Nkx2.1(Homeobox)/LungAC-Nkx2.1-ChIP-Seq(GSE43252)/Homer	Nkx2.1	gtcaCttctg	0.904798	0.633138	0.997	0.001	strong
762	rs4974597	A	G	1301519	4	HIF1A	HOMER	HIF-1a(bHLH)/MCF7-HIF1a-ChIP-Seq(GSE28352)/Homer	HIF-1a	aacAtcca	0.652786	0.872852	0.004	0.97	strong
763	rs527234	C	G	95963798	7	TFAP4	HOMER	Ap4(bHLH)/AML-Tfap4-ChIP-Seq(GSE45738)/Homer	Ap4	ccaCctggtg	0.856777	0.998041	0.021	0.899	strong
764	rs11729031	T	C	1292014	7	SMAD4	HOMER	Smad4(MAD)/ESC-SMAD4-ChIP-Seq(GSE29422)/Homer	Smad4	cactgtTtcc	0.664423	0.868622	0.001	0.997	strong
765	rs6810729	G	A	1349185	4	NR5A2	HOMER	Nr5a2(NR)/Pancreas-LRH1-ChIP-Seq(GSE34295)/Homer	Nr5a2	agcGagggct	0.70604	0.863416	0.011	0.974	strong
766	rs6830765	T	C	6271826	9	ZNF263	HOMER	Znf263(Zf)/K562-Znf263-ChIP-Seq(GSE31477)/Homer	Znf263	ctgtcctcTt	0.79869	0.969289	0.001	0.997	strong
767	rs1484113	T	G	84305732	7	FLI1	HOMER	Fli1(ETS)/CD8-FLI-ChIP-Seq(GSE20898)/Homer	Fli1	gtgTgaagag	0.593921	0.92711	0.001	0.941	strong
768	rs527234	C	G	95963798	2	E2F6	HOMER	E2F6(E2F)/Hela-E2F6-ChIP-Seq(GSE31477)/Homer	E2F6	tcttcccaCc	0.920721	0.716217	0.922	0.04	strong
769	rs6709988	C	T	43601317	3	SREBF1	HOMER	Srebp1a(bHLH)/HepG2-Srebp1a-ChIP-Seq(GSE31477)/Homer	Srebp1a	ttCagcccaa	0.854455	0.71466	0.968	0.001	strong
770	rs6991067	A	G	95875676	12	NA	HOMER	PU.1-IRF(ETS:IRF)/Bcell-PU.1-ChIP-Seq(GSE21512)/Homer	PU.1-IRF	Aaatcacttcct	0.856846	0.873157	0.069	0.532	weak
771	rs527234	C	G	95963798	6	MYC	HOMER	c-Myc(bHLH)/mES-cMyc-ChIP-Seq(GSE11431)/Homer	c-Myc	tcccaCctgg	0.880094	0.742792	0.932	0.001	strong
772	rs13108780	A	G	6294630	5	E2F1	HOMER	E2F1(E2F)/Hela-E2F1-ChIP-Seq(GSE22478)/Homer	E2F1	ttcccActgg	0.797618	0.940589	0.002	0.995	strong
773	rs9297949	A	C	95969445	4	SOX6	HOMER	Sox6(HMG)/Myotubes-Sox6-ChIP-Seq(GSE32627)/Homer	Sox6	gacacaAact	0.947444	0.694636	0.97	0.013	strong
774	rs7609045	G	A	165555207	2	HOXD13	HOMER	HOXD13(Homeobox)/Chicken-Hoxd13-ChIP-Seq(GSE38910)/Homer	HOXD13	atttatctGa	0.875482	0.847883	0.6	0.08	weak
775	rs73796059	C	T	1290833	8	FLI1	HOMER	Fli1(ETS)/CD8-FLI-ChIP-Seq(GSE20898)/Homer	Fli1	ccCggagctc	0.895101	0.844708	0.565	0.063	weak
776	rs6820509	A	G	6295750	4	ARNTL	HOMER	BMAL1(bHLH)/Liver-Bmal1-ChIP-Seq(GSE39860)/Homer	BMAL1	tacAcctg	0.869706	0.681343	0.984	0.004	strong
777	rs13108780	A	G	6294630	9	ELK1	HOMER	Elk1(ETS)/Hela-Elk1-ChIP-Seq(GSE31477)/Homer	Elk1	accttcccAc	0.817309	0.854374	0.074	0.63	weak
778	rs340879	T	C	214156514	4	E2F4	HOMER	E2F4(E2F)/K562-E2F4-ChIP-Seq(GSE31477)/Homer	E2F4	cgctccTgcc	0.753403	0.912044	0.001	0.845	strong
779	rs12053054	C	T	161350776	5	FLI1	HOMER	Fli1(ETS)/CD8-FLI-ChIP-Seq(GSE20898)/Homer	Fli1	cccaCccccg	0.659766	0.877908	0.009	0.843	strong
780	rs12053054	C	T	161350776	6	KLF5	HOMER	KLF5(Zf)/LoVo-KLF5-ChIP-Seq(GSE49402)/Homer	KLF5	cccaCccccg	0.895154	0.7266	0.972	0.015	strong
781	rs947273	C	A	120451352	4	SIX1	HOMER	Six1(Homeobox)/Myoblast-Six1-ChIP-Chip(GSE20150)/Homer	Six1	ggcacgtgCaat	0.675409	0.852151	0.001	0.997	strong
782	rs9653282	A	T	165554658	7	BATF	HOMER	BATF(bZIP)/Th17-BATF-ChIP-Seq(GSE39756)/Homer	BATF	aatgatAcaa	0.789857	0.96327	0.007	0.991	strong
783	rs12649341	G	A	6294759	8	NA	HOMER	ETS:RUNX(ETS,Runt)/Jurkat-RUNX1-ChIP-Seq(GSE17954)/Homer	ETS:RUNX	catggaaGtggg	0.882632	0.762001	0.997	0.001	strong
784	rs340877	G	A	214157246	6	ETS1	HOMER	ETS1(ETS)/Jurkat-ETS1-ChIP-Seq(GSE17954)/Homer	ETS1	tcaggGagca	0.702178	0.873453	0.001	0.997	strong
785	rs2198550	A	C	165556760	6	SOX3	HOMER	Sox3(HMG)/NPC-Sox3-ChIP-Seq(GSE33059)/Homer	Sox3	caAaaaga	0.82199	0.939709	0.123	0.843	strong
786	rs340878	G	C	214157049	3	E2F6	HOMER	E2F6(E2F)/Hela-E2F6-ChIP-Seq(GSE31477)/Homer	E2F6	ctttctcGcc	0.904035	0.816521	0.732	0.027	strong
787	rs6761129	C	T	43735713	9	SIX1	HOMER	Six1(Homeobox)/Myoblast-Six1-ChIP-Chip(GSE20150)/Homer	Six1	cactcacaCgtc	0.68761	0.864353	0.001	0.997	strong
788	rs340873	G	A	214160529	2	ERG	HOMER	ERG(ETS)/VCaP-ERG-ChIP-Seq(GSE14097)/Homer	ERG	ctcttcctGa	0.950103	0.842626	0.877	0.001	strong
789	rs527234	C	G	95963798	4	PTF1A	HOMER	Ptf1a(bHLH)/Panc1-Ptf1a-ChIP-Seq(GSE47459)/Homer	Ptf1a	ccaCctggtg	0.932588	0.983626	0.241	0.727	weak
790	rs17164620	A	G	1304161	3	ETV1	HOMER	ETV1(ETS)/GIST48-ETV1-ChIP-Seq(GSE22441)/Homer	ETV1	ctttcctAag	0.768991	0.856595	0.024	0.779	strong
791	rs6802898	C	T	12391207	6	FOXA1	HOMER	FOXA1(Forkhead)/MCF7-FOXA1-ChIP-Seq(GSE26831)/Homer	FOXA1	ttttCgcttt	0.727596	0.855136	0.001	0.931	strong
792	rs10026334	G	A	6294607	8	MAX	HOMER	Max(bHLH)/K562-Max-ChIP-Seq(GSE31477)/Homer	Max	tacaggtGggag	0.871414	0.68651	0.997	0.001	strong
793	rs66879211	G	C	1290180	3	KLF4	HOMER	Klf4(Zf)/mES-Klf4-ChIP-Seq(GSE11431)/Homer	Klf4	ccGtcaccca	0.726584	0.853269	0.001	0.994	strong
794	rs9368226	T	C	20723057	5	MYOG	HOMER	MyoG(bHLH)/C2C12-MyoG-ChIP-Seq(GSE36024)/Homer	MyoG	cagTtggg	0.766136	0.92314	0.004	0.994	strong
795	rs340878	G	C	214157049	9	ZNF263	HOMER	Znf263(Zf)/K562-Znf263-ChIP-Seq(GSE31477)/Homer	Znf263	cctttctcGc	0.727682	0.898281	0.001	0.997	strong
796	rs13108780	A	G	6294630	5	TCF12	HOMER	Tcf12(bHLH)/GM12878-Tcf12-ChIP-Seq(GSE32465)/Homer	Tcf12	ttcccActgg	0.688707	0.854323	0.001	0.974	strong
797	rs6599299	T	C	1305018	6	PTF1A	HOMER	Ptf1a(bHLH)/Panc1-Ptf1a-ChIP-Seq(GSE47459)/Homer	Ptf1a	gcaggTggtg	0.934324	0.731364	0.997	0.001	strong
798	rs2141653	T	A	1284964	4	MEF2C	HOMER	Mef2c(MADS)/GM12878-Mef2c-ChIP-Seq(GSE32465)/Homer	Mef2c	catattttTaaa	0.908505	0.878507	0.641	0.162	weak
799	rs73793383	G	A	1359604	3	EBF1	HOMER	EBF(EBF)/proBcell-EBF-ChIP-Seq(GSE21978)/Homer	EBF	gccccggggGca	0.840537	0.909513	0.16	0.833	weak
800	rs4974587	C	G	1285429	5	MYBL2	HOMER	BMYB(HTH)/Hela-BMYB-ChIP-Seq(GSE27030)/Homer	BMYB	tgtcaCttct	0.745878	0.978621	0.001	0.99	strong
801	rs515071	A	G	41519462	7	RBPJ	HOMER	Rbpj1(?)/Panc1-Rbpj1-ChIP-Seq(GSE47459)/Homer	Rbpj1	tctAggaaag	0.794317	0.975641	0.001	0.997	strong
802	rs11705701	G	A	185544309	5	SREBF1	HOMER	Srebp1a(bHLH)/HepG2-Srebp1a-ChIP-Seq(GSE31477)/Homer	Srebp1a	atggcGggat	0.857214	0.755116	0.892	0.018	strong
803	rs7672093	C	A	1304743	6	FLI1	HOMER	Fli1(ETS)/CD8-FLI-ChIP-Seq(GSE20898)/Homer	Fli1	ggtctCcctc	0.851103	0.595858	0.88	0.03	strong
804	rs76450091	T	C	43767189	5	E2F1	HOMER	E2F1(E2F)/Hela-E2F1-ChIP-Seq(GSE22478)/Homer	E2F1	aagtTgggaa	0.711356	0.854326	0.002	0.995	strong
805	rs7672093	C	A	1304743	6	E2F6	HOMER	E2F6(E2F)/Hela-E2F6-ChIP-Seq(GSE31477)/Homer	E2F6	gtctCcctca	0.879219	0.717654	0.867	0.026	strong
806	rs10956934	C	A	95992473	4	GATA3	HOMER	GATA3(Zf)/iTreg-Gata3-ChIP-Seq(GSE20898)/Homer	GATA3	tattCtcc	0.700008	0.923461	0.001	0.974	strong
807	rs4689389	G	A	6272718	12	PAX8	HOMER	Pax8(Paired,Homeobox)/Thyroid-Pax8-ChIP-Seq(GSE26938)/Homer	Pax8	acaGtgacccctggc	0.864728	0.816168	0.704	0.037	weak
808	rs2641348:G	A	G	120437884	7	LHX2	HOMER	Lhx2(Homeobox)/HFSC-Lhx2-ChIP-Seq(GSE48068)/Homer	Lhx2	caattaAg	0.863304	0.899162	0.224	0.661	weak
809	rs10098778:T	C	T	95992020	8	CRX	HOMER	CRX(Homeobox)/Retina-Crx-ChIP-Seq(GSE20012)/Homer	CRX	ctttatcC	0.852002	0.785964	0.754	0.222	weak
810	rs6820509	A	G	6295750	7	OLIG2	HOMER	Olig2(bHLH)/Neuron-Olig2-ChIP-Seq(GSE30882)/Homer	Olig2	tacAcctggg	0.900494	0.659375	0.959	0.018	strong
811	rs6814328	A	T	1293328	2	NA	HOMER	Ets1-distal(ETS)/CD4+-PolII-ChIP-Seq(Barski et al.)/Homer	Ets1-distal	gtttcctgAc	0.827332	0.912275	0.056	0.864	strong
812	rs7429365	A	C	123137791	3	TBX5	HOMER	Tbx5(T-box)/HL1-Tbx5.biotin-ChIP-Seq(GSE21529)/Homer	Tbx5	ttacaAca	0.709995	0.864213	0.014	0.842	strong
813	rs340877	G	A	214157246	6	ERG	HOMER	ERG(ETS)/VCaP-ERG-ChIP-Seq(GSE14097)/Homer	ERG	tcaggGagca	0.785941	0.962072	0.001	0.997	strong
814	rs3824065	C	T	44247258	3	SMAD3	HOMER	Smad3(MAD)/NPC-Smad3-ChIP-Seq(GSE36673)/Homer	Smad3	tcagaCcg	0.942582	0.663788	0.997	0.001	strong
815	rs6668119	G	C	120439109	4	NKX2-5	HOMER	Nkx2.5(Homeobox)/HL1-Nkx2.5.biotin-ChIP-Seq(GSE21529)/Homer	Nkx2.5	cagGgctcgg	0.667813	0.874828	0.002	0.901	strong
816	rs4293850	A	C	6292020	8	IRF2	HOMER	IRF2(IRF)/Erythroblas-IRF2-ChIP-Seq(GSE36985)/Homer	IRF2	gaaaattAaact	0.874908	0.801607	0.635	0.141	weak
817	rs7004862	T	G	95876963	4	NA	HOMER	TEAD(TEA)/Fibroblast-PU.1-ChIP-Seq(Unpublished)/Homer	TEAD	ttcTgaattt	0.756476	0.930668	0.001	0.997	strong
818	rs11729031	T	C	1292014	7	NA	HOMER	FOXA1(Forkhead)/LNCAP-FOXA1-ChIP-Seq(GSE27824)/Homer	FOXA1	tgtTtccttt	0.899392	0.746964	0.969	0.001	strong
819	rs6761129	C	T	43735713	4	HIF2A	HOMER	HIF2a(bHLH)/785_O-HIF2a-ChIP-Seq(GSE34871)/Homer	HIF2a	acaCgtcaaa	0.941261	0.756526	0.983	0.001	strong
820	rs13108780	A	G	6294630	3	E2F6	HOMER	E2F6(E2F)/Hela-E2F6-ChIP-Seq(GSE31477)/Homer	E2F6	ccttcccAct	0.913967	0.991922	0.104	0.732	weak
821	rs6983948	C	T	95988209	8	CLOCK	HOMER	CLOCK(bHLH)/Liver-Clock-ChIP-Seq(GSE39860)/Homer	CLOCK	Caggtgga	0.850171	0.695763	0.942	0.029	strong
822	rs73069986	C	T	1290241	4	SMAD3	HOMER	Smad3(MAD)/NPC-Smad3-ChIP-Seq(GSE36673)/Homer	Smad3	gtgCctgt	0.900677	0.990397	0.001	0.627	weak
823	rs1127065:T	C	T	44259871	1	RUNX1	HOMER	RUNX1(Runt)/Jurkat-RUNX1-ChIP-Seq(GSE29180)/Homer	RUNX1	cgtgtggatC	0.863866	0.887038	0.031	0.574	weak
824	rs7429365	A	C	123137791	3	TBX21	HOMER	Tbet(T-box)/CD8-Tbet-ChIP-Seq(GSE33802)/Homer	Tbet	acttacaAca	0.758167	0.887143	0.081	0.886	strong
825	rs6810729	G	A	1349185	4	NR5A2	HOMER	Nr5a2(NR)/mES-Nr5a2-ChIP-Seq(GSE19019)/Homer	Nr5a2	agcGagggct	0.743219	0.90156	0.001	0.991	strong
826	rs73793383	G	A	1359604	4	TFAP2A	HOMER	AP-2alpha(AP2)/Hela-AP2alpha-ChIP-Seq(GSE31477)/Homer	AP-2alpha	ccccggggGcac	0.875192	0.819412	0.636	0.008	weak
827	rs6747229	T	A	43712610	6	NA	HOMER	CHR(?)/Hela-CellCycle-Expression/Homer	CHR	taattTaaaa	0.910249	0.746082	0.986	0.012	strong
828	rs6599300	G	A	1305269	2	ISL1	HOMER	Isl1(Homeobox)/Neuron-Isl1-ChIP-Seq(GSE31456)/Homer	Isl1	gcacttGt	0.686243	0.918678	0.001	0.995	strong
829	rs13108780	A	G	6294630	5	TAL1	HOMER	SCL(bHLH)/HPC7-Scl-ChIP-Seq(GSE13511)/Homer	SCL	tcccActg	0.771804	0.898451	0.01	0.704	weak
830	rs6738627	G	A	165544450	9	RUNX2	HOMER	RUNX2(Runt)/PCa-RUNX2-ChIP-Seq(GSE33889)/Homer	RUNX2	gtctccacGtaa	0.730738	0.912251	0.001	0.997	strong
831	rs1453377	C	T	95969947	9	RUNX2	HOMER	RUNX2(Runt)/PCa-RUNX2-ChIP-Seq(GSE33889)/Homer	RUNX2	gaaCgtggaagc	0.72836	0.909874	0.001	0.997	strong
832	rs4320200	A	T	6271043	6	IRF4	HOMER	IRF4(IRF)/GM12878-IRF4-ChIP-Seq(GSE32465)/Homer	IRF4	actgaAagca	0.950845	0.839655	0.815	0.142	weak
833	rs11729031	T	C	1292014	5	SIX1	HOMER	Six1(Homeobox)/Myoblast-Six1-ChIP-Chip(GSE20150)/Homer	Six1	ctgtTtcctttc	0.695058	0.8718	0.001	0.997	strong
834	rs6752978	G	T	165552942	3	SMAD3	HOMER	Smad3(MAD)/NPC-Smad3-ChIP-Seq(GSE36673)/Homer	Smad3	ttGtcttg	0.906263	0.627469	0.997	0.001	strong
835	rs4974587	C	G	1285429	8	EOMES	HOMER	Eomes(T-box)/H9-Eomes-ChIP-Seq(GSE26097)/Homer	Eomes	tttgtcaCtt	0.903304	0.800807	0.856	0.117	strong
836	rs112972772	T	A	43600721	12	STAT6	HOMER	STAT6(Stat)/CD4-Stat6-ChIP-Seq(GSE22104)/Homer	STAT6	ggttcaagcgaT	0.794355	0.959358	0.001	0.997	strong
837	rs2178441	A	G	1284821	8	TP63	HOMER	p63(p53)/Keratinocyte-p63-ChIP-Seq(GSE17611)/Homer	p63	gtttcaaAcagtgcctagca	0.69002	0.870581	0.004	0.992	strong
838	rs27984	C	T	55802419	8	EHF	HOMER	EHF(ETS)/LoVo-EHF-ChIP-Seq(GSE49402)/Homer	EHF	taCtcctctt	0.703389	0.899952	0.001	0.997	strong
839	rs4688989	T	C	6290594	5	EHF	HOMER	EHF(ETS)/LoVo-EHF-ChIP-Seq(GSE49402)/Homer	EHF	atttcTgccc	0.69587	0.892434	0.001	0.997	strong
840	rs73069998	G	A	1291402	9	ATOH1	HOMER	Atoh1(bHLH)/Cerebellum-Atoh1-ChIP-Seq(GSE22111)/Homer	Atoh1	gtcGcctgcatc	0.685769	0.876095	0.002	0.995	strong
841	rs3824065	C	T	44247258	3	NA	HOMER	GATA3(Zf),DR8/iTreg-Gata3-ChIP-Seq(GSE20898)/Homer	GATA3	gagaatctacgttcagaCcg	0.740247	0.87245	0.001	0.997	strong
842	rs2641348:C	A	C	120437884	5	CRX	HOMER	CRX(Homeobox)/Retina-Crx-ChIP-Seq(GSE20012)/Homer	CRX	attaAgcc	0.892163	0.688949	0.975	0.011	strong
843	rs4689395	G	A	6295985	1	ZFX	HOMER	ZFX(Zf)/mES-Zfx-ChIP-Seq(GSE11431)/Homer	ZFX	Gggcctca	0.86109	0.98671	0.076	0.922	strong
844	rs10429443	A	G	95971164	1	TCF7L2	HOMER	Tcf4(HMG)/Hct116-Tcf4-ChIP-Seq(SRA012054)/Homer	Tcf4	Agatcaaagtgg	0.978157	0.912316	0.832	0.097	strong
845	rs4481292	C	T	6298375	5	NANOG	HOMER	Nanog(Homeobox)/mES-Nanog-ChIP-Seq(GSE11724)/Homer	Nanog	gtgaaCgggt	0.680104	0.892837	0.011	0.919	strong
846	rs17036160	C	T	12329783	5	SMAD3	HOMER	Smad3(MAD)/NPC-Smad3-ChIP-Seq(GSE36673)/Homer	Smad3	gggtCttg	0.850355	0.672151	0.905	0.093	strong
847	rs11723602	T	C	6272306	2	MAZ	HOMER	Maz(Zf)/HepG2-Maz-ChIP-Seq(GSE31477)/Homer	Maz	cctctcTc	0.678972	0.865219	0.001	0.997	strong
848	rs13064760	C	T	12369401	12	NA	HOMER	Fox:Ebox(Forkhead,bHLH)/Panc1-Foxa2-ChIP-Seq(GSE47459)/Homer	Fox:Ebox	agtatCtacatagcact	0.810882	0.887104	0.001	0.706	strong
849	rs73796057	C	G	1290780	5	NKX2-1	HOMER	Nkx2.1(Homeobox)/LungAC-Nkx2.1-ChIP-Seq(GSE43252)/Homer	Nkx2.1	ccacaCtgct	0.581583	0.853242	0.001	0.997	strong
850	rs340872	A	T	214160548	2	ISL1	HOMER	Isl1(Homeobox)/Neuron-Isl1-ChIP-Seq(GSE31456)/Homer	Isl1	tAaactgg	0.668375	0.900342	0.003	0.995	strong
851	rs4582532	G	A	95969257	2	KLF5	HOMER	KLF5(Zf)/LoVo-KLF5-ChIP-Seq(GSE49402)/Homer	KLF5	cGggcggggt	0.926423	0.817096	0.882	0.116	strong
852	rs4481292	C	T	6298375	5	MYBL2	HOMER	BMYB(HTH)/Hela-BMYB-ChIP-Seq(GSE27030)/Homer	BMYB	tgaaCgggtt	0.97183	0.739087	0.99	0.001	strong
853	rs10441538	G	A	95868608	3	SMAD2	HOMER	Smad2(MAD)/ES-SMAD2-ChIP-Seq(GSE29422)/Homer	Smad2	tcGtctag	0.904737	0.633016	0.992	0.001	strong
854	rs12649341	G	A	6294759	5	NKX2-1	HOMER	Nkx2.1(Homeobox)/LungAC-Nkx2.1-ChIP-Seq(GSE43252)/Homer	Nkx2.1	tggaaGtggg	0.8937	0.622041	0.997	0.001	strong
855	rs2198550	A	C	165556760	6	SOX6	HOMER	Sox6(HMG)/Myotubes-Sox6-ChIP-Seq(GSE32627)/Homer	Sox6	cacaAaaaga	0.758694	0.958772	0.005	0.909	strong
856	rs2027447	T	C	120440029	3	SOX2	HOMER	Sox2(HMG)/mES-Sox2-ChIP-Seq(GSE11431)/Homer	Sox2	gcTcttgtac	0.817941	0.872957	0.229	0.766	weak
857	rs13108780	A	G	6294630	3	GABPA	HOMER	GABPA(ETS)/Jurkat-GABPa-ChIP-Seq(GSE17954)/Homer	GABPA	ccttcccAct	0.794172	0.881191	0.03	0.733	strong
858	rs4689389	G	A	6272718	4	SOX6	HOMER	Sox6(HMG)/Myotubes-Sox6-ChIP-Seq(GSE32627)/Homer	Sox6	tggacaGtga	0.72419	0.976734	0.014	0.97	strong
859	rs12639094	T	A	12348581	4	NA	HOMER	Tbox:Smad(T-box,MAD)/ESCd5-Smad2_3-ChIP-Seq(GSE29422)/Homer	Tbox:Smad	cagTgcaagact	0.941826	0.854996	0.862	0.065	strong
860	rs2011567	G	A	95971920	1	MYB	HOMER	MYB(HTH)/ERMYB-Myb-ChIPSeq(GSE22095)/Homer	MYB	Ggctgtta	0.986292	0.894419	0.843	0.105	strong
861	rs6747229	T	A	43712610	8	HOXD13	HOMER	HOXD13(Homeobox)/Chicken-Hoxd13-ChIP-Seq(GSE38910)/Homer	HOXD13	aataattTaa	0.690311	0.900764	0.001	0.997	strong
862	rs6802898	C	T	12391207	6	NA	HOMER	ISRE(IRF)/ThioMac-LPS-Expression(GSE23622)/Homer	ISRE	gttttCgctttc	0.926397	0.811053	0.975	0.002	strong
863	rs2178441	A	G	1284821	4	MYBL2	HOMER	BMYB(HTH)/Hela-BMYB-ChIP-Seq(GSE27030)/Homer	BMYB	caaAcagtgc	0.966915	0.726986	0.997	0.001	strong
864	rs73069988	G	A	1290393	7	MYCN	HOMER	n-Myc(bHLH)/mES-nMyc-ChIP-Seq(GSE11431)/Homer	n-Myc	gtgcacGtgg	0.983887	0.852946	0.941	0.057	strong
865	rs56363381	T	G	64056677	9	EGR1	HOMER	Egr1(Zf)/K562-Egr1-ChIP-Seq(GSE32465)/Homer	Egr1	tgtgtgggTt	0.863576	0.847127	0.422	0.01	weak
866	rs527234	C	G	95963798	6	MYOG	HOMER	MyoG(bHLH)/C2C12-MyoG-ChIP-Seq(GSE36024)/Homer	MyoG	caCctggt	0.830699	0.943265	0.054	0.927	strong
867	rs2340534	G	A	95992330	7	NA	HOMER	bZIP:IRF(bZIP,IRF)/Th17-BatF-ChIP-Seq(GSE39756)/Homer	bZIP:IRF	tgtctcaaagcGaaaaaa	0.881188	0.743571	0.956	0.026	strong
868	rs6746632	T	G	43712163	4	SOX3	HOMER	Sox3(HMG)/NPC-Sox3-ChIP-Seq(GSE33059)/Homer	Sox3	tttTtgtt	0.8904	0.636685	0.997	0.001	strong
869	rs72501965	C	T	1290191	5	NA	HOMER	NF1-halfsite(CTF)/LNCaP-NF1-ChIP-Seq(Unpublished)/Homer	NF1-halfsite	atgcCatt	0.899283	0.691505	0.997	0.001	strong
870	rs4689389	G	A	6272718	4	SOX3	HOMER	Sox3(HMG)/NPC-Sox3-ChIP-Seq(GSE33059)/Homer	Sox3	gacaGtga	0.685655	0.939369	0.001	0.997	strong
871	rs11729031	T	C	1292014	3	NA	HOMER	EWS:ERG-fusion(ETS)/CADO_ES1-EWS:ERG-ChIP-Seq(SRA014231)/Homer	EWS:ERG-fusion	gtTtcctttc	0.856385	0.704449	0.997	0.001	strong
872	rs340879	T	C	214156514	6	E2F1	HOMER	E2F1(E2F)/Hela-E2F1-ChIP-Seq(GSE22478)/Homer	E2F1	ctccTgccga	0.739548	0.882519	0.002	0.995	strong
873	rs6989203	G	A	41523745	8	GATA2	HOMER	Gata2(Zf)/K562-GATA2-ChIP-Seq(GSE18829)/Homer	Gata2	atGataatgg	0.886091	0.715681	0.997	0.001	strong
874	rs4664331	C	A	161348622	8	TEAD4	HOMER	TEAD4(TEA)/Tropoblast-Tead4-ChIP-Seq(GSE37350)/Homer	TEAD4	aaCtaccagc	0.678835	0.909097	0.001	0.997	strong
875	rs4974587	C	G	1285429	6	MYBL1	HOMER	AMYB(HTH)/Testes-AMYB-ChIP-Seq(GSE44588)/Homer	AMYB	tgtcaCttct	0.719211	0.914822	0.001	0.997	strong
876	rs340877	G	A	214157246	7	ETV1	HOMER	ETV1(ETS)/GIST48-ETV1-ChIP-Seq(GSE22441)/Homer	ETV1	gtcaggGagc	0.745889	0.932118	0.016	0.949	strong
877	rs76450091	T	C	43767189	8	SPDEF	HOMER	SPDEF(ETS)/VCaP-SPDEF-ChIP-Seq(SRA014231)/Homer	SPDEF	gtTgggaaat	0.71226	0.859511	0.001	0.916	strong
878	rs12649341	G	A	6294759	4	IRF2	HOMER	IRF2(IRF)/Erythroblas-IRF2-ChIP-Seq(GSE36985)/Homer	IRF2	gaaGtgggaaga	0.716101	0.899312	0.069	0.786	strong
879	rs75214475	T	C	1290278	6	NA	HOMER	E2A(bHLH),near_PU.1/Bcell-PU.1-ChIP-Seq(GSE21512)/Homer	E2A	ctcacTtgcg	0.833208	0.999487	0.001	0.997	strong
880	rs4689395	G	A	6295985	6	ZNF711	HOMER	ZNF711(Zf)/SHSY5Y-ZNF711-ChIP-Seq(GSE20673)/Homer	ZNF711	agGggcct	0.884726	0.959789	0.174	0.783	weak
881	rs5018647	A	C	6292799	6	FOXO1	HOMER	Foxo1(Forkhead)/RAW-Foxo1-ChIP-Seq(Fan et al.)/Homer	Foxo1	gtAaccaa	0.861645	0.784896	0.815	0.183	weak
882	rs11939426	T	C	1292772	4	ARNTL	HOMER	BMAL1(bHLH)/Liver-Bmal1-ChIP-Seq(GSE39860)/Homer	BMAL1	caggTgat	0.870141	0.681779	0.984	0.004	strong
883	rs11726178	G	T	1321972	4	ZNF263	HOMER	Znf263(Zf)/K562-Znf263-ChIP-Seq(GSE31477)/Homer	Znf263	cctGtctccg	0.685935	0.856534	0.001	0.997	strong
884	rs17164682	A	G	1346796	1	TBX5	HOMER	Tbx5(T-box)/HL1-Tbx5.biotin-ChIP-Seq(GSE21529)/Homer	Tbx5	Aggtgtct	0.93237	0.834863	0.786	0.139	weak
885	rs6599300	G	A	1305269	8	RUNX2	HOMER	RUNX2(Runt)/PCa-RUNX2-ChIP-Seq(GSE33889)/Homer	RUNX2	acttGtggcttc	0.929558	0.748045	0.997	0.001	strong
886	rs4689394	C	G	6291003	9	ESRRB	HOMER	Esrrb(NR)/mES-Esrrb-ChIP-Seq(GSE11431)/Homer	Esrrb	gtggccttCt	0.857624	0.879473	0.196	0.611	weak
887	rs79165612	A	C	43624252	7	EOMES	HOMER	Eomes(T-box)/H9-Eomes-ChIP-Seq(GSE26097)/Homer	Eomes	attcacAccc	0.914283	0.749236	0.947	0.008	strong
888	rs7648806	G	T	186616305	4	TEAD4	HOMER	TEAD4(TEA)/Tropoblast-Tead4-ChIP-Seq(GSE37350)/Homer	TEAD4	ctaGggatgc	0.918889	0.764983	0.914	0.042	strong
889	rs13103357	A	G	6294544	5	SOX6	HOMER	Sox6(HMG)/Myotubes-Sox6-ChIP-Seq(GSE32627)/Homer	Sox6	cagacAaggg	0.951822	0.729656	0.942	0.019	strong
890	rs340877	G	A	214157246	5	ELK4	HOMER	Elk4(ETS)/Hela-Elk4-ChIP-Seq(GSE31477)/Homer	Elk4	tcaggGagca	0.658325	0.861673	0.001	0.961	strong
891	rs6599299	T	C	1305018	7	TAL1	HOMER	SCL(bHLH)/HPC7-Scl-ChIP-Seq(GSE13511)/Homer	SCL	cgcaggTg	0.901916	0.76778	0.727	0.035	weak
892	rs112385083	T	C	39319872	7	ELK1	HOMER	Elk1(ETS)/Hela-Elk1-ChIP-Seq(GSE31477)/Homer	Elk1	tgcttcTgca	0.728711	0.959015	0.006	0.974	strong
893	rs4320200	A	T	6271043	9	NA	HOMER	Unknown(Homeobox)/Limb-p300-ChIP-Seq/Homer	Unknown	ggcactgaAa	0.860704	0.631618	0.894	0.013	strong
894	rs10429443	A	G	95971164	1	TCF7L1	HOMER	Tcf3(HMG)/mES-Tcf3-ChIP-Seq(GSE11724)/Homer	Tcf3	Agatcaaagt	0.979471	0.916021	0.809	0.104	strong
895	rs7429365	A	C	123137791	1	SOX3	HOMER	Sox3(HMG)/NPC-Sox3-ChIP-Seq(GSE33059)/Homer	Sox3	Acattgtc	0.927731	0.993294	0.019	0.695	weak
896	rs11899863	C	T	43618819	6	NKX2-5	HOMER	Nkx2.5(Homeobox)/HL1-Nkx2.5.biotin-ChIP-Seq(GSE21529)/Homer	Nkx2.5	tggcaCtctg	0.947812	0.686139	0.971	0.013	strong
897	rs72501965	C	T	1290191	9	TEAD2	HOMER	TEAD2(TEA)/Py2T-Tead2-ChIP-Seq(GSE55709)/Homer	TEAD2	cCattcctca	0.875846	0.79961	0.787	0.001	strong
898	rs11726178	G	T	1321972	4	SOX3	HOMER	Sox3(HMG)/NPC-Sox3-ChIP-Seq(GSE33059)/Homer	Sox3	cctGtctc	0.610625	0.86434	0.001	0.997	strong
899	rs72881068	C	T	43690860	6	GATA3	HOMER	GATA3(Zf)/iTreg-Gata3-ChIP-Seq(GSE20898)/Homer	GATA3	caCgatct	0.797728	0.876315	0.129	0.778	weak
900	rs508419	A	G	41522991	4	TBX21	HOMER	Tbet(T-box)/CD8-Tbet-ChIP-Seq(GSE33802)/Homer	Tbet	cctctcAcct	0.933622	0.741095	0.969	0.029	strong
901	rs10755148	A	G	6295064	5	MAZ	HOMER	Maz(Zf)/HepG2-Maz-ChIP-Seq(GSE31477)/Homer	Maz	ggacAggg	0.85059	0.94111	0.09	0.848	strong
902	rs68146447	G	A	186618976	8	NA	HOMER	Unknown(Homeobox)/Limb-p300-ChIP-Seq/Homer	Unknown	tgacattGac	0.641471	0.874981	0.014	0.896	strong
903	rs9814811	C	T	186617651	6	EGR2	HOMER	Egr2(Zf)/Thymocytes-Egr2-ChIP-Seq(GSE34254)/Homer	Egr2	tcctccCacctc	0.922303	0.792638	0.943	0.055	strong
904	rs6820509	A	G	6295750	7	NPAS2	HOMER	NPAS2(bHLH)/Liver-NPAS2-ChIP-Seq(GSE39860)/Homer	NPAS2	tacAcctggg	0.906489	0.717475	0.997	0.001	strong
905	rs2129105	G	A	84302489	9	NR5A2	HOMER	Nr5a2(NR)/mES-Nr5a2-ChIP-Seq(GSE19019)/Homer	Nr5a2	tGcccttcac	0.853641	0.736427	0.931	0.063	strong
906	rs2293632	C	T	1291478	9	SOX2	HOMER	Sox2(HMG)/mES-Sox2-ChIP-Seq(GSE11431)/Homer	Sox2	tcctttgtCg	0.900221	0.942319	0.223	0.725	weak
907	rs7609045	G	A	165555207	1	NA	HOMER	Gata1(Zf)/K562-GATA1-ChIP-Seq(GSE18829)/Homer	Gata1	aatttatctG	0.900763	0.887343	0.469	0.057	weak
908	rs11726179	G	A	1321978	8	FLI1	HOMER	Fli1(ETS)/CD8-FLI-ChIP-Seq(GSE20898)/Homer	Fli1	tgtctccGac	0.894768	0.844374	0.565	0.063	weak
909	rs7561287	A	G	43689071	9	ARNT	HOMER	Arnt:Ahr(bHLH)/MCF7-Arnt-ChIP-Seq(Lo et al.)/Homer	Arnt:Ahr	ctccaggcAa	0.850158	0.791057	0.681	0.046	weak
910	rs11980500	G	A	14882428	4	SOX3	HOMER	Sox3(HMG)/NPC-Sox3-ChIP-Seq(GSE33059)/Homer	Sox3	gacaGggt	0.614541	0.868256	0.001	0.997	strong
911	rs7647481	G	A	12391813	3	NA	HOMER	TEAD(TEA)/Fibroblast-PU.1-ChIP-Seq(Unpublished)/Homer	TEAD	ttattccGtg	0.890777	0.936638	0.001	0.538	weak
912	rs28602970	A	G	41524505	7	RUNX2	HOMER	RUNX2(Runt)/PCa-RUNX2-ChIP-Seq(GSE33889)/Homer	RUNX2	ctgaccAcagag	0.994079	0.812566	0.997	0.001	strong
913	rs4974600	G	C	1326743	7	E2F1	HOMER	E2F1(E2F)/Hela-E2F1-ChIP-Seq(GSE22478)/Homer	E2F1	ggggcgGgac	0.877815	0.780277	0.917	0.08	strong
914	rs12386945	G	T	95988761	9	RFX5	HOMER	Rfx5(HTH)/GM12878-Rfx5-ChIP-Seq(GSE31477)/Homer	Rfx5	tggGtgcggtgg	0.689357	0.861791	0.017	0.981	strong
915	rs57696714	T	C	43626521	9	MAFF	HOMER	MafF(bZIP)/HepG2-MafF-ChIP-Seq(GSE31477)/Homer	MafF	tggctcagTaagtag	0.745301	0.925038	0.005	0.99	strong
916	rs896855	A	G	95959808	6	ELK1	HOMER	Elk1(ETS)/Hela-Elk1-ChIP-Seq(GSE31477)/Homer	Elk1	gcagAaaaaa	0.640404	0.86397	0.012	0.969	strong
917	rs527234	C	G	95963798	6	MAX	HOMER	Max(bHLH)/K562-Max-ChIP-Seq(GSE31477)/Homer	Max	ttcccaCctggt	0.877669	0.752847	0.889	0.001	strong
918	rs10937718	T	C	6295217	3	TBX5	HOMER	Tbx5(T-box)/HL1-Tbx5.biotin-ChIP-Seq(GSE21529)/Homer	Tbx5	tgccaTgt	0.705584	0.862038	0.002	0.842	strong
919	rs6837701	C	T	1293302	10	SPDEF	HOMER	SPDEF(ETS)/VCaP-SPDEF-ChIP-Seq(SRA014231)/Homer	SPDEF	agatcctgtC	0.949476	0.993142	0.071	0.625	weak
920	rs340877	G	A	214157246	7	NA	HOMER	Ets1-distal(ETS)/CD4+-PolII-ChIP-Seq(Barski et al.)/Homer	Ets1-distal	gtcaggGagc	0.726813	0.870435	0.001	0.976	strong
921	rs340878	G	C	214157049	3	E2F4	HOMER	E2F4(E2F)/K562-E2F4-ChIP-Seq(GSE31477)/Homer	E2F4	ctttctcGcc	0.902047	0.663674	0.966	0.001	strong
922	rs7004862	T	G	95876963	7	FLI1	HOMER	Fli1(ETS)/CD8-FLI-ChIP-Seq(GSE20898)/Homer	Fli1	ttcTgaattt	0.625229	0.958419	0.001	0.941	strong
923	rs68146447	G	A	186618976	3	NKX6-1	HOMER	Nkx6.1(Homeobox)/Islet-Nkx6.1-ChIP-Seq(GSE40975)/Homer	Nkx6.1	acattGac	0.721671	0.943142	0.001	0.997	strong
924	rs340872	A	T	214160548	6	CDX2	HOMER	Cdx2(Homeobox)/mES-Cdx2-ChIP-Seq(GSE14586)/Homer	Cdx2	gagatAaact	0.888893	0.723606	0.997	0.001	strong
925	rs17036160	C	T	12329783	7	SMAD4	HOMER	Smad4(MAD)/ESC-SMAD4-ChIP-Seq(GSE29422)/Homer	Smad4	aggggtCttg	0.851193	0.646994	0.997	0.001	strong
926	rs7612812	T	A	23432567	8	MEF2A	HOMER	Mef2a(MADS)/HL1-Mef2a.biotin-ChIP-Seq(GSE21529)/Homer	Mef2a	cttaaaaTaa	0.887183	0.685295	0.986	0.006	strong
927	rs4689389	G	A	6272718	10	NA	HOMER	AR-halfsite(NR)/LNCaP-AR-ChIP-Seq(GSE27824)/Homer	AR-halfsite	ccttggacaG	0.912974	0.885156	0.533	0.031	weak
928	rs6983948	C	T	95988209	8	NA	HOMER	E2A(bHLH),near_PU.1/Bcell-PU.1-ChIP-Seq(GSE21512)/Homer	E2A	ggCaggtgga	0.99972	0.833442	0.997	0.001	strong
929	rs11980500	G	A	14882428	4	SOX6	HOMER	Sox6(HMG)/Myotubes-Sox6-ChIP-Seq(GSE32627)/Homer	Sox6	atgacaGggt	0.685173	0.937716	0.014	0.97	strong
930	rs968919	C	T	60579988	6	NA	HOMER	c-Myc(bHLH)/LNCAP-cMyc-ChIP-Seq(Unpublished)/Homer	c-Myc	caCgggga	0.870669	0.676928	0.997	0.001	strong
931	rs9368226	T	C	20723057	8	ATOH1	HOMER	Atoh1(bHLH)/Cerebellum-Atoh1-ChIP-Seq(GSE22111)/Homer	Atoh1	gactcagTtggg	0.866994	0.926746	0.002	0.616	weak
932	rs6830765	T	C	6271826	3	TFAP2C	HOMER	AP-2gamma(AP2)/MCF7-TFAP2C-ChIP-Seq(GSE21234)/Homer	AP-2gamma	tcTtcgggcctc	0.742204	0.897739	0.051	0.947	strong
933	rs10026334	G	A	6294607	10	ATOH1	HOMER	Atoh1(bHLH)/Cerebellum-Atoh1-ChIP-Seq(GSE22111)/Homer	Atoh1	agtacaggtGgg	0.875952	0.685626	0.995	0.002	strong
934	rs340872	A	T	214160548	5	GATA3	HOMER	GATA3(Zf)/iTreg-Gata3-ChIP-Seq(GSE20898)/Homer	GATA3	agatAaac	0.982301	0.877815	0.825	0.103	strong
935	rs527234	C	G	95963798	6	NPAS2	HOMER	NPAS2(bHLH)/Liver-NPAS2-ChIP-Seq(GSE39860)/Homer	NPAS2	cccaCctggt	0.90083	0.753797	0.945	0.03	strong
936	rs9368226	T	C	20723057	6	TCF3	HOMER	E2A(bHLH)/proBcell-E2A-ChIP-Seq(GSE21978)/Homer	E2A	tcagTtggga	0.88696	0.969343	0.001	0.753	strong
937	rs10441538	G	A	95868608	3	SMAD3	HOMER	Smad3(MAD)/NPC-Smad3-ChIP-Seq(GSE36673)/Homer	Smad3	tcGtctag	0.91465	0.635856	0.997	0.001	strong
938	rs9368226	T	C	20723057	6	MYOD1	HOMER	MyoD(bHLH)/Myotube-MyoD-ChIP-Seq(GSE21614)/Homer	MyoD	ctcagTtgggag	0.772396	0.940774	0.001	0.996	strong
939	rs6820509	A	G	6295750	3	SMAD3	HOMER	Smad3(MAD)/NPC-Smad3-ChIP-Seq(GSE36673)/Homer	Smad3	acAcctgg	0.581259	0.860053	0.001	0.997	strong
940	rs1127065:T	C	T	44259871	5	SIX1	HOMER	Six1(Homeobox)/Myoblast-Six1-ChIP-Chip(GSE20150)/Homer	Six1	ggatCggcttgc	0.867473	0.69073	0.997	0.001	strong
941	rs2641348:T	A	T	120437884	9	NANOG	HOMER	Nanog(Homeobox)/mES-Nanog-ChIP-Seq(GSE11724)/Homer	Nanog	tgcaattaAg	0.924296	0.888573	0.58	0.065	weak
942	rs515071	A	G	41519462	10	BCL6	HOMER	Bcl6(Zf)/Liver-Bcl6-ChIP-Seq(GSE31578)/Homer	Bcl6	gaatgatctAggaaa	0.864998	0.802493	0.623	0.025	weak
943	rs11939426	T	C	1292772	5	USF1	HOMER	USF1(bHLH)/GM12878-Usf1-ChIP-Seq(GSE32465)/Homer	USF1	tcaggTgatc	0.854653	0.685293	0.997	0.001	strong
944	rs11980500	G	A	14882428	10	EOMES	HOMER	Eomes(T-box)/H9-Eomes-ChIP-Seq(GSE26097)/Homer	Eomes	Gggtgaaaac	0.872514	0.942841	0.117	0.78	weak
945	rs6838400	C	G	6295427	8	SPDEF	HOMER	SPDEF(ETS)/VCaP-SPDEF-ChIP-Seq(SRA014231)/Homer	SPDEF	gaCaggacat	0.888599	0.741348	0.916	0.001	strong
946	rs72501965	C	T	1290191	9	TEAD4	HOMER	TEAD4(TEA)/Tropoblast-Tead4-ChIP-Seq(GSE37350)/Homer	TEAD4	cCattcctca	0.949595	0.908174	0.587	0.001	weak
947	rs2641348:G	A	G	120437884	2	ZNF711	HOMER	ZNF711(Zf)/SHSY5Y-ZNF711-ChIP-Seq(GSE20673)/Homer	ZNF711	aAgcctac	0.75315	0.971919	0.001	0.996	strong
948	rs11732178	G	C	6292643	7	NKX2-1	HOMER	Nkx2.1(Homeobox)/LungAC-Nkx2.1-ChIP-Seq(GSE43252)/Homer	Nkx2.1	acctctGaga	0.784758	0.852797	0.001	0.514	weak
949	rs57696714	T	C	43626521	2	MAFA	HOMER	MafA(bZIP)/Islet-MafA-ChIP-Seq(GSE30298)/Homer	MafA	tggctcagTa	0.761945	0.937345	0.009	0.989	strong
950	rs27984	C	T	55802419	7	TEAD4	HOMER	TEAD4(TEA)/Tropoblast-Tead4-ChIP-Seq(GSE37350)/Homer	TEAD4	ttaCtcctct	0.703481	0.91288	0.001	0.974	strong
951	rs6761129	C	T	43735713	3	TBX21	HOMER	Tbet(T-box)/CD8-Tbet-ChIP-Seq(GSE33802)/Homer	Tbet	actcacaCgt	0.967514	0.830686	0.886	0.032	strong
952	rs1453377	C	T	95969947	3	HIF1A	HOMER	HIF-1a(bHLH)/MCF7-HIF1a-ChIP-Seq(GSE28352)/Homer	HIF-1a	aaCgtgga	0.890635	0.68566	0.959	0.035	strong
953	rs7612812	T	A	23432567	9	LHX3	HOMER	Lhx3(Homeobox)/Neuron-Lhx3-ChIP-Seq(GSE31456)/Homer	Lhx3	aTaattctat	0.855034	0.728782	0.842	0.016	strong
954	rs11939426	T	C	1292772	7	TAL1	HOMER	SCL(bHLH)/HPC7-Scl-ChIP-Seq(GSE13511)/Homer	SCL	ctcaggTg	0.896477	0.762341	0.727	0.035	weak
955	rs17164682	A	G	1346796	15	NA	HOMER	Fox:Ebox(Forkhead,bHLH)/Panc1-Foxa2-ChIP-Seq(GSE47459)/Homer	Fox:Ebox	atagcgcagcaaacAgg	0.8943	0.692229	0.997	0.001	strong
956	rs6983948	C	T	95988209	2	BHLHE40	HOMER	bHLHE40(bHLH)/HepG2-BHLHE40-ChIP-Seq(GSE31477)/Homer	bHLHE40	gCaggtggat	0.850035	0.691687	0.97	0.001	strong
957	rs157843	C	A	55799184	4	HOXA2	HOMER	HOXA2(Homeobox)/mES-Hoxa2-ChIP-Seq(Donaldson et al.)/Homer	HOXA2	accCtaaatcct	0.709334	0.854445	0.001	0.977	strong
958	rs11705701	G	A	185544309	4	TEAD4	HOMER	TEAD4(TEA)/Tropoblast-Tead4-ChIP-Seq(GSE37350)/Homer	TEAD4	ggcGggattc	0.892293	0.736798	0.914	0.033	strong
959	rs7649970	C	T	12392272	4	FOXP1	HOMER	FOXP1(Forkhead)/H9-FOXP1-ChIP-Seq(GSE31006)/Homer	FOXP1	tatCgtttaaac	0.749982	0.901015	0.001	0.997	strong
960	rs4714129	T	C	38173192	1	EHF	HOMER	EHF(ETS)/LoVo-EHF-ChIP-Seq(GSE49402)/Homer	EHF	acttccttcT	0.989272	0.954969	0.627	0.123	weak
961	rs60682925	C	T	1358765	7	HIF1A	HOMER	HIF-1a(bHLH)/MCF7-HIF1a-ChIP-Seq(GSE28352)/Homer	HIF-1a	tgcgtgCg	0.866087	0.79105	0.65	0.02	weak
962	rs6599299	T	C	1305018	4	CLOCK	HOMER	CLOCK(bHLH)/Liver-Clock-ChIP-Seq(GSE39860)/Homer	CLOCK	caggTggt	0.852065	0.66528	0.98	0.006	strong
963	rs6983948	C	T	95988209	8	OLIG2	HOMER	Olig2(bHLH)/Neuron-Olig2-ChIP-Seq(GSE30882)/Homer	Olig2	ggCaggtgga	0.876752	0.618028	0.975	0.023	strong
964	rs4974587	C	G	1285429	3	TBX21	HOMER	Tbet(T-box)/CD8-Tbet-ChIP-Seq(GSE33802)/Homer	Tbet	tttgtcaCtt	0.932504	0.79071	0.886	0.001	strong
965	rs2641348:G	A	G	120437884	5	CRX	HOMER	CRX(Homeobox)/Retina-Crx-ChIP-Seq(GSE20012)/Homer	CRX	attaAgcc	0.892163	0.687895	0.975	0.006	strong
966	rs4273545	G	T	6271416	7	NKX2-1	HOMER	Nkx2.1(Homeobox)/LungAC-Nkx2.1-ChIP-Seq(GSE43252)/Homer	Nkx2.1	gggGagtgcc	0.9051	0.837062	0.514	0.001	weak
967	rs4714129	T	C	38173192	2	ISL1	HOMER	Isl1(Homeobox)/Neuron-Isl1-ChIP-Seq(GSE31456)/Homer	Isl1	cTaaatgc	0.920958	0.688524	0.995	0.001	strong
968	rs340873	G	A	214160529	4	GATA4	HOMER	Gata4(Zf)/Heart-Gata4-ChIP-Seq(GSE35151)/Homer	Gata4	cctGataatt	0.936991	0.733122	0.997	0.001	strong
969	rs28602970	A	G	41524505	6	RUNX1	HOMER	RUNX1(Runt)/Jurkat-RUNX1-ChIP-Seq(GSE29180)/Homer	RUNX1	tgaccAcaga	0.879621	0.779363	0.885	0.066	strong
970	rs527234	C	G	95963798	15	TP63	HOMER	p63(p53)/Keratinocyte-p63-ChIP-Seq(GSE17611)/Homer	p63	tcccaCctggtgcttgttta	0.703861	0.889049	0.001	0.997	strong
971	rs157843	C	A	55799184	4	CDX2	HOMER	Cdx2(Homeobox)/mES-Cdx2-ChIP-Seq(GSE14586)/Homer	Cdx2	accCtaaatc	0.75428	0.919567	0.001	0.997	strong
972	rs72790940	T	G	43768545	7	PRDM9	HOMER	PRDM9(Zf)/Testis-DMC1-ChIP-Seq(GSE35498)/Homer	PRDM9	caagaaTaatctgct	0.746769	0.863887	0.009	0.868	strong
973	rs6599299	T	C	1305018	9	ATOH1	HOMER	Atoh1(bHLH)/Cerebellum-Atoh1-ChIP-Seq(GSE22111)/Homer	Atoh1	accgcaggTggt	0.900763	0.710436	0.995	0.002	strong
974	rs10429443	A	G	95971164	7	FLI1	HOMER	Fli1(ETS)/CD8-FLI-ChIP-Seq(GSE20898)/Homer	Fli1	aaaAgatcaa	0.555699	0.879318	0.028	0.941	strong
975	rs1484113	T	G	84305732	6	RBPJ	HOMER	Rbpj1(?)/Panc1-Rbpj1-ChIP-Seq(GSE47459)/Homer	Rbpj1	tgtgTgaaga	0.894942	0.970809	0.062	0.8	strong
976	rs71330995	G	A	123124513	5	NKX2-5	HOMER	Nkx2.5(Homeobox)/HL1-Nkx2.5.biotin-ChIP-Seq(GSE21529)/Homer	Nkx2.5	gctcGctttg	0.829036	0.905113	0.002	0.65	weak
977	rs6761129	C	T	43735713	4	OLIG2	HOMER	Olig2(bHLH)/Neuron-Olig2-ChIP-Seq(GSE30882)/Homer	Olig2	ctcacaCgtc	0.77342	0.867633	0.094	0.754	weak
978	rs6446482	C	G	6295693	5	RUNX2	HOMER	RUNX2(Runt)/PCa-RUNX2-ChIP-Seq(GSE33889)/Homer	RUNX2	gcctgtgCtacc	0.806917	0.988431	0.001	0.997	strong
979	rs2011566	G	A	95971921	6	SMAD4	HOMER	Smad4(MAD)/ESC-SMAD4-ChIP-Seq(GSE29422)/Homer	Smad4	ccagGctgtt	0.769882	0.974081	0.001	0.997	strong
980	rs340872	A	T	214160548	8	NA	HOMER	Unknown(Homeobox)/Limb-p300-ChIP-Seq/Homer	Unknown	atAaactggg	0.689184	0.907602	0.071	0.896	strong
981	rs73069988	G	A	1290393	5	USF2	HOMER	Usf2(bHLH)/C2C12-Usf2-ChIP-Seq(GSE36030)/Homer	Usf2	tgcacGtggc	0.968221	0.887361	0.776	0.152	weak
982	rs10429443	A	G	95971164	1	GATA3	HOMER	GATA3(Zf)/iTreg-Gata3-ChIP-Seq(GSE20898)/Homer	GATA3	Agatcaaa	0.882935	0.816401	0.662	0.006	weak
983	rs13064760	C	T	12369401	3	POU5F1	HOMER	Oct4(POU,Homeobox)/mES-Oct4-ChIP-Seq(GSE11431)/Homer	2016-10-04	atCtacatag	0.784086	0.902408	0.043	0.955	strong
984	rs28591316	A	G	41524425	8	FLI1	HOMER	Fli1(ETS)/CD8-FLI-ChIP-Seq(GSE20898)/Homer	Fli1	ctggtccAca	0.838638	0.889032	0.063	0.565	weak
985	rs12649341	G	A	6294759	8	EOMES	HOMER	Eomes(T-box)/H9-Eomes-ChIP-Seq(GSE26097)/Homer	Eomes	aaGtgggaag	0.909136	0.79055	0.856	0.001	strong
986	rs17036342	A	G	12393682	6	NKX3-1	HOMER	Nkx3.1(Homeobox)/LNCaP-Nkx3.1-ChIP-Seq(GSE28264)/Homer	Nkx3.1	gtaaAttccc	0.638299	0.86097	0.001	0.984	strong
987	rs10956934	C	A	95992473	6	GATA2	HOMER	Gata2(Zf)/K562-GATA2-ChIP-Seq(GSE18829)/Homer	Gata2	atattCtcct	0.691196	0.861606	0.001	0.997	strong
988	rs2011567	G	A	95971920	2	MYBL1	HOMER	AMYB(HTH)/Testes-AMYB-ChIP-Seq(GSE44588)/Homer	AMYB	aGgctgttat	0.92288	0.85124	0.796	0.155	weak
989	rs17030925	A	C	43713808	2	NA	HOMER	EWS:ERG-fusion(ETS)/CADO_ES1-EWS:ERG-ChIP-Seq(SRA014231)/Homer	EWS:ERG-fusion	cacaggaaAa	0.90498	0.81635	0.843	0.001	strong
990	rs73796058	C	T	1290788	11	THRA	HOMER	THRa(NR)/C17.2-THRa-ChIP-Seq(GSE38347)/Homer	THRa	tgccCtccccaggcc	0.888812	0.665927	0.997	0.001	strong
991	rs4342257	G	C	6290037	2	ZNF711	HOMER	ZNF711(Zf)/SHSY5Y-ZNF711-ChIP-Seq(GSE20673)/Homer	ZNF711	ggaggcGg	0.726736	0.945504	0.001	0.996	strong
992	rs4974557	C	T	1358266	3	SMAD3	HOMER	Smad3(MAD)/NPC-Smad3-ChIP-Seq(GSE36673)/Homer	Smad3	tcaggCcc	0.852675	0.573881	0.997	0.001	strong
993	rs4974585	T	C	1284695	3	NKX2-5	HOMER	Nkx2.5(Homeobox)/HL1-Nkx2.5.biotin-ChIP-Seq(GSE21529)/Homer	Nkx2.5	ctTctctgta	0.838604	0.864077	0.011	0.413	weak
994	rs73069965	C	T	1284236	9	PRDM14	HOMER	PRDM14(Zf)/H1-PRDM14-ChIP-Seq(GSE22767)/Homer	PRDM14	accCagcgacct	0.709445	0.874838	0.001	0.997	strong
995	rs4735333	G	A	95955074	4	NKX2-1	HOMER	Nkx2.1(Homeobox)/LungAC-Nkx2.1-ChIP-Seq(GSE43252)/Homer	Nkx2.1	accGctcaag	0.887797	0.999306	0.001	0.722	strong
996	rs11939426	T	C	1292772	3	SMAD3	HOMER	Smad3(MAD)/NPC-Smad3-ChIP-Seq(GSE36673)/Homer	Smad3	tcaggTga	0.586941	0.865735	0.001	0.997	strong
997	rs340837	G	T	214162734	3	MAZ	HOMER	Maz(Zf)/HepG2-Maz-ChIP-Seq(GSE31477)/Homer	Maz	ggGccggg	0.884623	0.843969	0.702	0.084	weak
998	rs340873	G	A	214160529	3	EHF	HOMER	EHF(ETS)/LoVo-EHF-ChIP-Seq(GSE49402)/Homer	EHF	tcttcctGat	0.974349	0.952829	0.474	0.001	weak
999	rs6814328	A	T	1293328	2	NA	HOMER	EWS:FLI1-fusion(ETS)/SK_N_MC-EWS:FLI1-ChIP-Seq(SRA014231)/Homer	EWS:FLI1-fusion	gtttcctgAc	0.941342	0.967359	0.16	0.638	weak
1000	rs896855	A	G	95959808	5	ERG	HOMER	ERG(ETS)/VCaP-ERG-ChIP-Seq(GSE14097)/Homer	ERG	gcagAaaaaa	0.744481	0.920612	0.001	0.997	strong
1001	rs13274945	C	T	95986626	5	FLI1	HOMER	Fli1(ETS)/CD8-FLI-ChIP-Seq(GSE20898)/Homer	Fli1	tgccCccagc	0.645457	0.863599	0.009	0.843	strong
1002	rs2641348:C	A	C	120437884	9	NA	HOMER	Unknown(Homeobox)/Limb-p300-ChIP-Seq/Homer	Unknown	tgcaattaAg	0.947877	0.726852	0.894	0.044	strong
1003	rs73069965	C	T	1284236	1	TBX5	HOMER	Tbx5(T-box)/HL1-Tbx5.biotin-ChIP-Seq(GSE21529)/Homer	Tbx5	tggcaccC	0.885064	0.982572	0.139	0.786	weak
1004	rs1065359	G	A	44259706	9	NA	HOMER	AR-halfsite(NR)/LNCaP-AR-ChIP-Seq(GSE27824)/Homer	AR-halfsite	aagtgcacGt	0.664738	0.853447	0.001	0.965	strong
1005	rs4234726	G	C	6272888	1	USF2	HOMER	Usf2(bHLH)/C2C12-Usf2-ChIP-Seq(GSE36030)/Homer	Usf2	Gccacctgtt	0.893997	0.850734	0.544	0.041	weak
1006	rs4689389	G	A	6272718	5	SOX2	HOMER	Sox2(HMG)/mES-Sox2-ChIP-Seq(GSE11431)/Homer	Sox2	ggacaGtgac	0.706196	0.877016	0.001	0.997	strong
1007	rs11945799	A	G	1368675	12	SIX1	HOMER	Six1(Homeobox)/Myoblast-Six1-ChIP-Chip(GSE20150)/Homer	Six1	Accatgtgagca	0.676988	0.853731	0.001	0.997	strong
1008	rs6802898	C	T	12391207	7	IRF1	HOMER	IRF1(IRF)/PBMC-IRF1-ChIP-Seq(GSE43036)/Homer	IRF1	gttttCgctttc	0.933708	0.830059	0.95	0.048	strong
1009	rs2178442	C	T	1284741	4	SOX3	HOMER	Sox3(HMG)/NPC-Sox3-ChIP-Seq(GSE33059)/Homer	Sox3	tgaCtgtt	0.600071	0.853785	0.001	0.997	strong
1010	rs6761129	C	T	43735713	8	MYC	HOMER	c-Myc(bHLH)/mES-cMyc-ChIP-Seq(GSE11431)/Homer	c-Myc	actcacaCgt	0.681847	0.85786	0.001	0.997	strong
1011	rs527234	C	G	95963798	5	MYOD1	HOMER	MyoD(bHLH)/Myotube-MyoD-ChIP-Seq(GSE21614)/Homer	MyoD	cccaCctggtgc	0.799036	0.956958	0.014	0.984	strong
1012	rs60682925	C	T	1358765	6	TBX21	HOMER	Tbet(T-box)/CD8-Tbet-ChIP-Seq(GSE33802)/Homer	Tbet	gcgtgCgagc	0.811568	0.887598	0.014	0.71	weak
1013	rs6752978	G	T	165552942	3	NANOG	HOMER	Nanog(Homeobox)/mES-Nanog-ChIP-Seq(GSE11724)/Homer	Nanog	gttgattGtc	0.887962	0.771408	0.762	0.026	strong
1014	rs2198550	A	C	165556760	2	EGR2	HOMER	Egr2(Zf)/Thymocytes-Egr2-ChIP-Seq(GSE34254)/Homer	Egr2	aacacccacaAa	0.923762	0.963473	0.026	0.678	weak
1015	rs6599299	T	C	1305018	4	OLIG2	HOMER	Olig2(bHLH)/Neuron-Olig2-ChIP-Seq(GSE30882)/Homer	Olig2	cgcaggTggt	0.871381	0.777168	0.754	0.094	weak
1016	rs13127445	C	G	6271150	6	NKX2-5	HOMER	Nkx2.5(Homeobox)/HL1-Nkx2.5.biotin-ChIP-Seq(GSE21529)/Homer	Nkx2.5	aggcgCtcaa	0.921742	0.657065	0.971	0.002	strong
1017	rs11939426	T	C	1292772	6	PTF1A	HOMER	Ptf1a(bHLH)/Panc1-Ptf1a-ChIP-Seq(GSE47459)/Homer	Ptf1a	tcaggTgatc	0.917317	0.714357	0.997	0.001	strong
1018	rs340877	G	A	214157246	7	EHF	HOMER	EHF(ETS)/LoVo-EHF-ChIP-Seq(GSE49402)/Homer	EHF	gtcaggGagc	0.746128	0.942691	0.001	0.997	strong
1019	rs6837701	C	T	1293302	5	SOX6	HOMER	Sox6(HMG)/Myotubes-Sox6-ChIP-Seq(GSE32627)/Homer	Sox6	ctgtCgtctt	0.735723	0.957888	0.019	0.942	strong
1020	rs11939426	T	C	1292772	6	BHLHE40	HOMER	bHLHE40(bHLH)/HepG2-BHLHE40-ChIP-Seq(GSE31477)/Homer	bHLHE40	tcaggTgatc	0.855698	0.678868	0.997	0.001	strong
1021	rs71330995	G	A	123124513	4	NKX2-1	HOMER	Nkx2.1(Homeobox)/LungAC-Nkx2.1-ChIP-Seq(GSE43252)/Homer	Nkx2.1	ctcGctttgt	0.763684	0.875193	0.001	0.722	strong
1022	rs7003387	C	G	95961979	3	SMAD3	HOMER	Smad3(MAD)/NPC-Smad3-ChIP-Seq(GSE36673)/Homer	Smad3	ccCtctcg	0.578642	0.857437	0.001	0.997	strong
1023	rs73069965	C	T	1284236	4	RFX5	HOMER	Rfx5(HTH)/GM12878-Rfx5-ChIP-Seq(GSE31477)/Homer	Rfx5	accCagcgacct	0.81691	0.884307	0.212	0.786	weak
1024	rs4735333	G	A	95955074	5	HNF4A	HOMER	HNF4a(NR),DR1/HepG2-HNF4a-ChIP-Seq(GSE25021)/Homer	HNF4a	taccGctcaaggtcca	0.865732	0.801919	0.8	0.113	weak
1025	rs1484113	T	G	84305732	5	E2F6	HOMER	E2F6(E2F)/Hela-E2F6-ChIP-Seq(GSE31477)/Homer	E2F6	tgtgTgaaga	0.816804	0.905857	0.111	0.768	weak
1026	rs1899951	C	T	12394840	8	EHF	HOMER	EHF(ETS)/LoVo-EHF-ChIP-Seq(GSE49402)/Homer	EHF	agCtcctaaa	0.69163	0.888194	0.001	0.997	strong
1027	rs25789	C	T	55800724	6	ARNT	HOMER	Arnt:Ahr(bHLH)/MCF7-Arnt-ChIP-Seq(Lo et al.)/Homer	Arnt:Ahr	gtccaCgtac	0.863433	0.747491	0.826	0.09	strong
1028	rs66879211	G	C	1290180	8	KLF5	HOMER	KLF5(Zf)/LoVo-KLF5-ChIP-Seq(GSE49402)/Homer	KLF5	ccGtcaccca	0.762237	0.902227	0.001	0.922	strong
1029	rs10937717	T	A	6295087	5	IRF4	HOMER	IRF4(IRF)/GM12878-IRF4-ChIP-Seq(GSE32465)/Homer	IRF4	ttgttTcccc	0.901281	0.660797	0.964	0.001	strong
1030	rs4974600	G	C	1326743	7	MAZ	HOMER	Maz(Zf)/HepG2-Maz-ChIP-Seq(GSE31477)/Homer	Maz	ggggcgGg	0.906016	0.747749	0.956	0.001	strong
1031	rs2011566	G	A	95971921	4	SMAD2	HOMER	Smad2(MAD)/ES-SMAD2-ChIP-Seq(GSE29422)/Homer	Smad2	ccagGctg	0.826183	0.980082	0.018	0.865	strong
1032	rs17164682	A	G	1346796	7	ARNTL	HOMER	BMAL1(bHLH)/Liver-Bmal1-ChIP-Seq(GSE39860)/Homer	BMAL1	cAggtgtc	0.873705	0.694604	0.975	0.015	strong
1033	rs4974600	G	C	1326743	7	E2F7	HOMER	E2F7(E2F)/Hela-E2F7-ChIP-Seq(GSE32673)/Homer	E2F7	gggcgGgacgtg	0.88339	0.840335	0.73	0.268	weak
1034	rs4689394	C	G	6291003	5	NA	HOMER	NF1-halfsite(CTF)/LNCaP-NF1-ChIP-Seq(Unpublished)/Homer	NF1-halfsite	cttCtcat	0.708681	0.916459	0.001	0.997	strong
1035	rs17164682	A	G	1346796	4	OLIG2	HOMER	Olig2(bHLH)/Neuron-Olig2-ChIP-Seq(GSE30882)/Homer	Olig2	aacAggtgtc	0.869588	0.775375	0.754	0.094	weak
1036	rs11729031	T	C	1292014	3	MYBL2	HOMER	BMYB(HTH)/Hela-BMYB-ChIP-Seq(GSE27030)/Homer	BMYB	tcactgtTtc	0.967436	0.733703	0.991	0.001	strong
1037	rs11729033	T	G	1292023	9	NA	HOMER	Unknown(Homeobox)/Limb-p300-ChIP-Seq/Homer	Unknown	tTttactgga	0.935446	0.714421	0.894	0.044	strong
1038	rs6761129	C	T	43735713	2	NA	HOMER	NF1-halfsite(CTF)/LNCaP-NF1-ChIP-Seq(Unpublished)/Homer	NF1-halfsite	aCgtcaaa	0.697728	0.905506	0.001	0.997	strong
1039	rs6983948	C	T	95988209	3	USF2	HOMER	Usf2(bHLH)/C2C12-Usf2-ChIP-Seq(GSE36030)/Homer	Usf2	ggCaggtgga	0.880039	0.635664	0.997	0.001	strong
1040	rs73069998	G	A	1291402	7	TAL1	HOMER	SCL(bHLH)/HPC7-Scl-ChIP-Seq(GSE13511)/Homer	SCL	cGcctgca	0.768026	0.902162	0.035	0.727	weak
1041	rs527234	C	G	95963798	5	NA	HOMER	Unknown-ESC-element(?)/mES-Nanog-ChIP-Seq(GSE11724)/Homer	Unknown-ESC-element	cccaCctggtgc	0.762721	0.888461	0.018	0.953	strong
1042	rs7561287	A	G	43689071	4	IRF4	HOMER	IRF4(IRF)/GM12878-IRF4-ChIP-Seq(GSE32465)/Homer	IRF4	ggcAatacca	0.655421	0.853961	0.006	0.922	strong
1043	rs73069998	G	A	1291402	8	TFAP4	HOMER	Ap4(bHLH)/AML-Tfap4-ChIP-Seq(GSE45738)/Homer	Ap4	tcGcctgcat	0.681013	0.850267	0.019	0.942	strong
1044	rs1484113	T	G	84305732	10	NKX2-5	HOMER	Nkx2.5(Homeobox)/HL1-Nkx2.5.biotin-ChIP-Seq(GSE21529)/Homer	Nkx2.5	Tgaagagcta	0.920144	0.87769	0.598	0.04	weak
1045	rs1129152	C	T	95888307	6	SMAD3	HOMER	Smad3(MAD)/NPC-Smad3-ChIP-Seq(GSE36673)/Homer	Smad3	gtggcCat	0.63241	0.911205	0.001	0.997	strong
1046	rs4689394	C	G	6291003	3	NR5A2	HOMER	Nr5a2(NR)/mES-Nr5a2-ChIP-Seq(GSE19019)/Homer	Nr5a2	tggccttCtc	0.815849	0.947835	0.039	0.956	strong
1047	rs6838400	C	G	6295427	3	NA	HOMER	Ets1-distal(ETS)/CD4+-PolII-ChIP-Seq(Barski et al.)/Homer	Ets1-distal	gaCaggacat	0.863061	0.783217	0.859	0.093	strong
1048	rs73069998	G	A	1291402	5	TCF3	HOMER	E2A(bHLH)/proBcell-E2A-ChIP-Seq(GSE21978)/Homer	E2A	ggtcGcctgc	0.73553	0.924634	0.001	0.997	strong
1049	rs4688989	T	C	6290594	7	ELK1	HOMER	Elk1(ETS)/Hela-Elk1-ChIP-Seq(GSE31477)/Homer	Elk1	catttcTgcc	0.723661	0.953966	0.006	0.974	strong
1050	rs13108780	A	G	6294630	3	EHF	HOMER	EHF(ETS)/LoVo-EHF-ChIP-Seq(GSE49402)/Homer	EHF	ccttcccAct	0.893558	0.915078	0.001	0.474	weak
1051	rs10180005	C	G	43737465	7	ISL1	HOMER	Isl1(Homeobox)/Neuron-Isl1-ChIP-Seq(GSE31456)/Homer	Isl1	tCgcttat	0.856112	0.708371	0.882	0.016	strong
1052	rs7647481	G	A	12391813	8	ELK4	HOMER	Elk4(ETS)/Hela-Elk4-ChIP-Seq(GSE31477)/Homer	Elk4	ttattccGtg	0.926437	0.773598	0.879	0.001	strong
1053	rs9653282	A	T	165554658	7	ATF3	HOMER	Atf3(bZIP)/GBM-ATF3-ChIP-Seq(GSE33912)/Homer	Atf3	aatgatAcaact	0.797224	0.965325	0.001	0.997	strong
1054	rs66879211	G	C	1290180	6	MAZ	HOMER	Maz(Zf)/HepG2-Maz-ChIP-Seq(GSE31477)/Homer	Maz	ccGtcacc	0.755019	0.868825	0.058	0.894	strong
1055	rs6983948	C	T	95988209	4	TFAP4	HOMER	Ap4(bHLH)/AML-Tfap4-ChIP-Seq(GSE45738)/Homer	Ap4	aggCaggtgg	0.852177	0.672642	0.955	0.017	strong
1056	rs7732628	G	A	76435346	6	SMAD3	HOMER	Smad3(MAD)/NPC-Smad3-ChIP-Seq(GSE36673)/Homer	Smad3	tcGgtcac	0.623624	0.902418	0.001	0.997	strong
1057	rs57381820	G	T	43626668	5	KLF5	HOMER	KLF5(Zf)/LoVo-KLF5-ChIP-Seq(GSE49402)/Homer	KLF5	tgggGgaggc	0.937066	0.968594	0.001	0.49	weak
1058	rs4293850	A	C	6292020	4	TCF3	HOMER	E2A(bHLH)/proBcell-E2A-ChIP-Seq(GSE21978)/Homer	E2A	attAaactga	0.688641	0.877745	0.001	0.997	strong
1059	rs27984	C	T	55802419	5	NA	HOMER	Tbox:Smad(T-box,MAD)/ESCd5-Smad2_3-ChIP-Seq(GSE29422)/Homer	Tbox:Smad	agtcttaCtcct	0.87378	0.706499	0.997	0.001	strong
1060	rs1453377	C	T	95969947	8	TEAD2	HOMER	TEAD2(TEA)/Py2T-Tead2-ChIP-Seq(GSE55709)/Homer	TEAD2	tgaggaaCgt	0.758396	0.921295	0.005	0.993	strong
1061	rs6738627	G	A	165544450	5	HIF2A	HOMER	HIF2a(bHLH)/785_O-HIF2a-ChIP-Seq(GSE34871)/Homer	HIF2a	ccacGtaaaa	0.960893	0.766272	0.995	0.001	strong
1062	rs12649341	G	A	6294759	4	NA	HOMER	bZIP:IRF(bZIP,IRF)/Th17-BatF-ChIP-Seq(GSE39756)/Homer	bZIP:IRF	cacctcacatggaaGtgg	0.714218	0.854258	0.023	0.96	strong
1063	rs340873	G	A	214160529	9	ELK4	HOMER	Elk4(ETS)/Hela-Elk4-ChIP-Seq(GSE31477)/Homer	Elk4	ctcttcctGa	0.852772	0.807049	0.674	0.065	weak
1064	rs340873	G	A	214160529	8	LHX3	HOMER	Lhx3(Homeobox)/Neuron-Lhx3-ChIP-Seq(GSE31456)/Homer	Lhx3	ctGataattt	0.739099	0.86749	0.08	0.878	strong
1065	rs9309325	A	G	60580831	11	NA	HOMER	OCT4-SOX2-TCF-NANOG(POU,Homeobox,HMG)/mES-Oct4-ChIP-Seq(GSE11431)/Homer	OCT4-SOX2-TCF-NANOG	ttttAtgatgcagaa	0.835649	0.850598	0.101	0.595	weak
1066	rs4234726	G	C	6272888	1	NEUROD1	HOMER	NeuroD1(bHLH)/Islet-NeuroD1-ChIP-Seq(GSE30298)/Homer	NeuroD1	Gccacctgtt	0.942567	0.928109	0.511	0.1	weak
1067	rs6599299	T	C	1305018	3	SMAD3	HOMER	Smad3(MAD)/NPC-Smad3-ChIP-Seq(GSE36673)/Homer	Smad3	gcaggTgg	0.581818	0.860613	0.001	0.997	strong
1068	rs896855	A	G	95959808	10	RELA	HOMER	NFkB-p65(RHD)/GM12787-p65-ChIP-Seq(GSE19485)/Homer	NFkB-p65	agAaaaaaccaa	0.785237	0.85856	0.182	0.816	weak
1069	rs11726178	G	T	1321972	3	SMAD3	HOMER	Smad3(MAD)/NPC-Smad3-ChIP-Seq(GSE36673)/Homer	Smad3	ctGtctcc	0.899443	0.620649	0.997	0.001	strong
1070	rs4293850	A	C	6292020	5	NA	HOMER	ISRE(IRF)/ThioMac-LPS-Expression(GSE23622)/Homer	ISRE	gaaaattAaact	0.872718	0.760834	0.973	0.025	strong
1071	rs6814328	A	T	1293328	1	ERG	HOMER	ERG(ETS)/VCaP-ERG-ChIP-Seq(GSE14097)/Homer	ERG	agtttcctgA	0.928374	0.942023	0.096	0.536	weak
1072	rs13128674	C	T	6294517	7	FLI1	HOMER	Fli1(ETS)/CD8-FLI-ChIP-Seq(GSE20898)/Homer	Fli1	agtttcCcct	0.937293	0.613673	0.941	0.028	strong
1073	rs7561287	A	G	43689071	16	NA	HOMER	GATA:SCL(Zf,bHLH)/Ter119-SCL-ChIP-Seq(GSE18720)/Homer	GATA:SCL	gcactggctccaggcAatac	0.756107	0.900688	0.001	0.997	strong
1074	rs11732208	G	C	6292716	7	EGR2	HOMER	Egr2(Zf)/Thymocytes-Egr2-ChIP-Seq(GSE34254)/Homer	Egr2	ctggtgGgagac	0.901453	0.731811	0.997	0.001	strong
1075	rs340836	C	T	214163069	4	SPDEF	HOMER	SPDEF(ETS)/VCaP-SPDEF-ChIP-Seq(SRA014231)/Homer	SPDEF	tccCcctgct	0.678064	0.877484	0.001	0.997	strong
1076	rs57381820	G	T	43626668	7	FLI1	HOMER	Fli1(ETS)/CD8-FLI-ChIP-Seq(GSE20898)/Homer	Fli1	gggGgaggca	0.857718	0.524528	0.941	0.001	strong
1077	rs2641348:T	A	T	120437884	6	SMAD3	HOMER	Smad3(MAD)/NPC-Smad3-ChIP-Seq(GSE36673)/Homer	Smad3	taAgccta	0.859601	0.580807	0.997	0.001	strong
1078	rs2506124	C	T	84300358	5	SMAD3	HOMER	Smad3(MAD)/NPC-Smad3-ChIP-Seq(GSE36673)/Homer	Smad3	gaggCtag	0.906368	0.728164	0.905	0.093	strong
1079	rs6820509	A	G	6295750	16	NA	HOMER	RBPJ:Ebox(?,bHLH)/Panc1-Rbpj1-ChIP-Seq(GSE47459)/Homer	RBPJ:Ebox	cAcctgggtgctgcccc	0.85629	0.769237	0.813	0.001	strong
1080	rs340873	G	A	214160529	8	SPDEF	HOMER	SPDEF(ETS)/VCaP-SPDEF-ChIP-Seq(SRA014231)/Homer	SPDEF	tcttcctGat	0.913949	0.766698	0.916	0.001	strong
1081	rs12649341	G	A	6294759	9	SIX1	HOMER	Six1(Homeobox)/Myoblast-Six1-ChIP-Chip(GSE20150)/Homer	Six1	gaaGtgggaaga	0.680356	0.857099	0.001	0.997	strong
1082	rs11899863	C	T	43618819	8	TEAD4	HOMER	TEAD4(TEA)/Tropoblast-Tead4-ChIP-Seq(GSE37350)/Homer	TEAD4	tttggcaCtc	0.668478	0.89874	0.001	0.997	strong
1083	rs11729031	T	C	1292014	10	NA	HOMER	PU.1-IRF(ETS:IRF)/Bcell-PU.1-ChIP-Seq(GSE21512)/Homer	PU.1-IRF	gtTtcctttctt	0.885289	0.833331	0.753	0.117	weak
1084	rs10937718	T	C	6295217	4	HIF2A	HOMER	HIF2a(bHLH)/785_O-HIF2a-ChIP-Seq(GSE34871)/Homer	HIF2a	ccaTgttatt	0.750723	0.935459	0.001	0.983	strong
1085	rs79165612	A	C	43624252	4	TBX21	HOMER	Tbet(T-box)/CD8-Tbet-ChIP-Seq(GSE33802)/Homer	Tbet	attcacAccc	0.918321	0.720059	0.969	0.001	strong
1086	rs2141653	T	A	1284964	11	STAT6	HOMER	STAT6(Stat)/CD4-Stat6-ChIP-Seq(GSE22104)/Homer	STAT6	tTaaaaagaaac	0.852867	0.687864	0.997	0.001	strong
1087	rs340872	A	T	214160548	4	NKX6-1	HOMER	Nkx6.1(Homeobox)/Islet-Nkx6.1-ChIP-Seq(GSE40975)/Homer	Nkx6.1	agatAaac	0.687139	0.908609	0.001	0.997	strong
1088	rs10937719	C	G	6295322	5	NKX2-1	HOMER	Nkx2.1(Homeobox)/LungAC-Nkx2.1-ChIP-Seq(GSE43252)/Homer	Nkx2.1	gatgaCtgct	0.658036	0.929696	0.001	0.997	strong
1089	rs4689394	C	G	6291003	5	RBPJ	HOMER	Rbpj1(?)/Panc1-Rbpj1-ChIP-Seq(GSE47459)/Homer	Rbpj1	ccttCtcatt	0.880084	0.69876	0.997	0.001	strong
1090	rs10429443	A	G	95971164	2	SOX3	HOMER	Sox3(HMG)/NPC-Sox3-ChIP-Seq(GSE33059)/Homer	Sox3	agcaaaAg	0.815232	0.870907	0.26	0.705	weak
1091	rs508419	A	G	41522991	4	TBX5	HOMER	Tbx5(T-box)/HL1-Tbx5.biotin-ChIP-Seq(GSE21529)/Homer	Tbx5	tctcAcct	0.96327	0.777783	0.914	0.083	strong
1092	rs947273	C	A	120451352	12	NA	HOMER	E-box(bHLH)/Promoter/Homer	E-box	ataggcacgtgC	0.837009	0.884944	0.047	0.726	weak
1093	rs73793390	G	A	1368342	8	TEAD4	HOMER	TEAD4(TEA)/Tropoblast-Tead4-ChIP-Seq(GSE37350)/Homer	TEAD4	tcGtccctgt	0.654743	0.885005	0.001	0.997	strong
1094	rs7649970	C	T	12392272	2	GATA3	HOMER	GATA3(Zf)/iTreg-Gata3-ChIP-Seq(GSE20898)/Homer	GATA3	acttatCg	0.921462	0.681896	0.991	0.001	strong
1095	rs10180005	C	G	43737465	5	TBX5	HOMER	Tbx5(T-box)/HL1-Tbx5.biotin-ChIP-Seq(GSE21529)/Homer	Tbx5	aggtCgct	0.630581	0.906336	0.002	0.995	strong
1096	rs27984	C	T	55802419	4	FLI1	HOMER	Fli1(ETS)/CD8-FLI-ChIP-Seq(GSE20898)/Homer	Fli1	ttaCtcctct	0.849397	0.931303	0.029	0.63	weak
1097	rs2011567	G	A	95971920	3	SMAD3	HOMER	Smad3(MAD)/NPC-Smad3-ChIP-Seq(GSE36673)/Homer	Smad3	caGgctgt	0.945619	0.666825	0.997	0.001	strong
1098	rs35273426	C	T	41524688	6	SMAD3	HOMER	Smad3(MAD)/NPC-Smad3-ChIP-Seq(GSE36673)/Homer	Smad3	ctgccCgg	0.625507	0.904301	0.001	0.997	strong
1099	rs73069998	G	A	1291402	5	MYC	HOMER	c-Myc(bHLH)/mES-cMyc-ChIP-Seq(GSE11431)/Homer	c-Myc	ggtcGcctgc	0.681729	0.853061	0.006	0.992	strong
1100	rs1931765	T	C	38174821	6	LHX3	HOMER	Lhx3(Homeobox)/Neuron-Lhx3-ChIP-Seq(GSE31456)/Homer	Lhx3	ttaaTttatg	0.876231	0.649913	0.994	0.001	strong
1101	rs340878	G	C	214157049	6	ZNF143	HOMER	ZNF143|STAF(Zf)/CUTLL-ZNF143-ChIP-Seq(GSE29600)/Homer	ZNF143|STAF	ttctcGccgaaggca	0.692567	0.851444	0.001	0.997	strong
1102	rs73069998	G	A	1291402	3	SMAD3	HOMER	Smad3(MAD)/NPC-Smad3-ChIP-Seq(GSE36673)/Homer	Smad3	tcGcctgc	0.866591	0.587797	0.997	0.001	strong
1103	rs1931766	G	C	38176958	3	SMAD3	HOMER	Smad3(MAD)/NPC-Smad3-ChIP-Seq(GSE36673)/Homer	Smad3	ctGcctgc	0.90346	0.624666	0.997	0.001	strong
1104	rs713113	T	C	95877787	8	OLIG2	HOMER	Olig2(bHLH)/Neuron-Olig2-ChIP-Seq(GSE30882)/Homer	Olig2	agTagacgga	0.622916	0.88164	0.023	0.975	strong
1105	rs79165612	A	C	43624252	5	TFAP2A	HOMER	AP-2alpha(AP2)/Hela-AP2alpha-ChIP-Seq(GSE31477)/Homer	AP-2alpha	tcacAcccaggc	0.700745	0.884635	0.001	0.997	strong
1106	rs79165612	A	C	43624252	8	TFAP2C	HOMER	AP-2gamma(AP2)/MCF7-TFAP2C-ChIP-Seq(GSE21234)/Homer	AP-2gamma	tcacAcccaggc	0.739031	0.938685	0.001	0.997	strong
1107	rs10100651	G	C	95887225	5	ATOH1	HOMER	Atoh1(bHLH)/Cerebellum-Atoh1-ChIP-Seq(GSE22111)/Homer	Atoh1	ctcatatGttgc	0.877527	0.6872	0.995	0.002	strong
1108	rs896852	G	T	95960886	8	TCF12	HOMER	Tcf12(bHLH)/GM12878-Tcf12-ChIP-Seq(GSE32465)/Homer	Tcf12	gcGccgctgt	0.867032	0.849953	0.43	0.001	weak
1109	rs4974600	G	C	1326743	5	E2F6	HOMER	E2F6(E2F)/Hela-E2F6-ChIP-Seq(GSE31477)/Homer	E2F6	ggcgGgacgt	0.947372	0.851543	0.768	0.061	strong
1110	rs9653282	A	T	165554658	5	GATA3	HOMER	GATA3(Zf)/iTreg-Gata3-ChIP-Seq(GSE20898)/Homer	GATA3	tgatAcaa	0.864941	0.760455	0.825	0.103	strong
1111	rs11945799	A	G	1368675	5	FLI1	HOMER	Fli1(ETS)/CD8-FLI-ChIP-Seq(GSE20898)/Homer	Fli1	tgaggAccat	0.859109	0.640966	0.843	0.009	strong
1112	rs9653282	A	T	165554658	7	SOX6	HOMER	Sox6(HMG)/Myotubes-Sox6-ChIP-Seq(GSE32627)/Homer	Sox6	gatAcaactt	0.937962	0.694918	0.959	0.006	strong
1113	rs10109812	A	G	41524899	5	EHF	HOMER	EHF(ETS)/LoVo-EHF-ChIP-Seq(GSE49402)/Homer	EHF	agacAgaaca	0.680622	0.877185	0.001	0.997	strong
1114	rs6753142	T	C	165544071	4	NA	HOMER	RUNX(Runt)/HPC7-Runx1-ChIP-Seq(GSE22178)/Homer	RUNX	ctggggTttt	0.892409	0.751077	0.972	0.026	strong
1115	rs76450091	T	C	43767189	3	ETV1	HOMER	ETV1(ETS)/GIST48-ETV1-ChIP-Seq(GSE22441)/Homer	ETV1	gtTgggaaat	0.763752	0.851356	0.024	0.779	strong
1116	rs6820509	A	G	6295750	5	TCF3	HOMER	E2A(bHLH)/proBcell-E2A-ChIP-Seq(GSE21978)/Homer	E2A	ctacAcctgg	0.92879	0.739686	0.997	0.001	strong
1117	rs11732208	G	C	6292716	6	ZNF143	HOMER	ZNF143|STAF(Zf)/CUTLL-ZNF143-ChIP-Seq(GSE29600)/Homer	ZNF143|STAF	cgtctggtgGgagac	0.935727	0.77685	0.997	0.001	strong
1118	rs4293850	A	C	6292020	9	MYBL1	HOMER	AMYB(HTH)/Testes-AMYB-ChIP-Seq(GSE44588)/Homer	AMYB	tAaactgatg	0.844624	0.878839	0.078	0.595	weak
1119	rs1320164	G	A	95960767	10	E2F1	HOMER	E2F1(E2F)/Hela-E2F1-ChIP-Seq(GSE22478)/Homer	E2F1	caggcggggG	0.742808	0.856321	0.048	0.949	strong
1120	rs10097617	T	C	95961626	7	NKX2-5	HOMER	Nkx2.5(Homeobox)/HL1-Nkx2.5.biotin-ChIP-Seq(GSE21529)/Homer	Nkx2.5	ctccgcTcgc	0.864748	0.571183	0.995	0.002	strong
1121	rs2198550	A	C	165556760	3	IRF2	HOMER	IRF2(IRF)/Erythroblas-IRF2-ChIP-Seq(GSE36985)/Homer	IRF2	caAaaagaaaaa	0.914534	0.756765	0.748	0.037	strong
1122	rs11723894	C	T	1291969	5	E2F4	HOMER	E2F4(E2F)/K562-E2F4-ChIP-Seq(GSE31477)/Homer	E2F4	tctgcCcgcg	0.857926	0.766495	0.667	0.009	weak
1123	rs75214475	T	C	1290278	4	PTF1A	HOMER	Ptf1a(bHLH)/Panc1-Ptf1a-ChIP-Seq(GSE47459)/Homer	Ptf1a	cctcacTtgc	0.848559	0.924802	0.001	0.727	strong
1124	rs1931766	G	C	38176958	8	ZNF263	HOMER	Znf263(Zf)/K562-Znf263-ChIP-Seq(GSE31477)/Homer	Znf263	tcttactGcc	0.72554	0.896139	0.001	0.997	strong
1125	rs11705701	G	A	185544309	6	NA	HOMER	NF1-halfsite(CTF)/LNCaP-NF1-ChIP-Seq(Unpublished)/Homer	NF1-halfsite	atggcGgg	0.721665	0.929443	0.001	0.997	strong
1126	rs2244337	A	C	84300694	6	TBX5	HOMER	Tbx5(T-box)/HL1-Tbx5.biotin-ChIP-Seq(GSE21529)/Homer	Tbx5	taAcacgt	0.874099	0.848064	0.55	0.066	weak
1127	rs13128674	C	T	6294517	12	SIX1	HOMER	Six1(Homeobox)/Myoblast-Six1-ChIP-Chip(GSE20150)/Homer	Six1	gtgtcagtttcC	0.943907	0.767165	0.997	0.001	strong
1128	rs11729033	T	G	1292023	5	MYBL2	HOMER	BMYB(HTH)/Hela-BMYB-ChIP-Seq(GSE27030)/Homer	BMYB	tttctTttac	0.746202	0.977299	0.008	0.99	strong
1129	rs1127065:G	C	G	44259871	4	NANOG	HOMER	Nanog(Homeobox)/mES-Nanog-ChIP-Seq(GSE11724)/Homer	Nanog	gtggatCggc	0.796452	0.85917	0.035	0.619	weak
1130	rs713113	T	C	95877787	9	SMAD4	HOMER	Smad4(MAD)/ESC-SMAD4-ChIP-Seq(GSE29422)/Homer	Smad4	gTagacggac	0.894035	0.989047	0.16	0.838	weak
1131	rs340838	A	T	214162573	6	KLF1	HOMER	EKLF(Zf)/Erythrocyte-Klf1-ChIP-Seq(GSE20478)/Homer	EKLF	aggggAgcggtg	0.771744	0.867459	0.035	0.915	strong
1132	rs1320164	G	A	95960767	8	MAZ	HOMER	Maz(Zf)/HepG2-Maz-ChIP-Seq(GSE31477)/Homer	Maz	ggcggggG	0.959214	0.772968	0.997	0.001	strong
1133	rs73796058	C	T	1290788	8	EHF	HOMER	EHF(ETS)/LoVo-EHF-ChIP-Seq(GSE49402)/Homer	EHF	ccCtccccag	0.666213	0.862776	0.001	0.997	strong
1134	rs12403994	C	A	214155398	6	SOX6	HOMER	Sox6(HMG)/Myotubes-Sox6-ChIP-Seq(GSE32627)/Homer	Sox6	acaaCaaaac	0.966254	0.766176	0.909	0.005	strong
1135	rs17164620	A	G	1304161	9	ELK4	HOMER	Elk4(ETS)/Hela-Elk4-ChIP-Seq(GSE31477)/Homer	Elk4	tctttcctAa	0.804598	0.850321	0.065	0.674	weak
1136	rs4735333	G	A	95955074	5	NKX2-5	HOMER	Nkx2.5(Homeobox)/HL1-Nkx2.5.biotin-ChIP-Seq(GSE21529)/Homer	Nkx2.5	taccGctcaa	0.920595	0.996672	0.002	0.65	weak
1137	rs6446479	G	C	6291737	8	SIX1	HOMER	Six1(Homeobox)/Myoblast-Six1-ChIP-Chip(GSE20150)/Homer	Six1	atctcaaGtcac	0.874485	0.85761	0.484	0.069	weak
1138	rs4273545	G	T	6271416	6	E2F6	HOMER	E2F6(E2F)/Hela-E2F6-ChIP-Seq(GSE31477)/Homer	E2F6	aggggGagtg	0.870806	0.709241	0.867	0.026	strong
1139	rs4234726	G	C	6272888	2	USF1	HOMER	USF1(bHLH)/GM12878-Usf1-ChIP-Seq(GSE32465)/Homer	USF1	cGccacctgt	0.850541	0.832343	0.582	0.156	weak
1140	rs13103357	A	G	6294544	13	NA	HOMER	GATA3(Zf),DR4/iTreg-Gata3-ChIP-Seq(GSE20898)/Homer	GATA3	agatgatcagacAag	0.87441	0.795511	0.872	0.001	strong
1141	rs12501056	A	G	1353592	3	TBX5	HOMER	Tbx5(T-box)/HL1-Tbx5.biotin-ChIP-Seq(GSE21529)/Homer	Tbx5	agAtgcca	0.826118	0.982572	0.002	0.842	strong
1142	rs12692596	C	T	161265910	7	NA	HOMER	Unknown(Homeobox)/Limb-p300-ChIP-Seq/Homer	Unknown	aagtatCaaa	0.802163	0.878853	0.005	0.508	weak
1143	rs72790940	T	G	43768545	6	GATA3	HOMER	GATA3(Zf)/iTreg-Gata3-ChIP-Seq(GSE20898)/Homer	GATA3	aaTaatct	0.869006	0.780611	0.778	0.048	strong
1144	rs17164682	A	G	1346796	7	NA	HOMER	E2A(bHLH),near_PU.1/Bcell-PU.1-ChIP-Seq(GSE21512)/Homer	E2A	aacAggtgtc	0.999003	0.832724	0.997	0.001	strong
1145	rs12501056	A	G	1353592	8	TEAD4	HOMER	TEAD4(TEA)/Tropoblast-Tead4-ChIP-Seq(GSE37350)/Homer	TEAD4	agAtgccaga	0.897215	0.666953	0.997	0.001	strong
1146	rs11705701	G	A	185544309	8	E2F7	HOMER	E2F7(E2F)/Hela-E2F7-ChIP-Seq(GSE32673)/Homer	E2F7	tggcGggattca	0.883939	0.722004	0.997	0.001	strong
1147	rs17030855	C	A	43689364	2	USF2	HOMER	Usf2(bHLH)/C2C12-Usf2-ChIP-Seq(GSE36030)/Homer	Usf2	aacacctgCt	0.869757	0.893388	0.147	0.6	weak
1148	rs7672093	C	A	1304743	4	NKX2-5	HOMER	Nkx2.5(Homeobox)/HL1-Nkx2.5.biotin-ChIP-Seq(GSE21529)/Homer	Nkx2.5	tctCcctcac	0.859402	0.652618	0.901	0.003	strong
1149	rs6989203	G	A	41523745	3	NA	HOMER	Gata1(Zf)/K562-GATA1-ChIP-Seq(GSE18829)/Homer	Gata1	atGataatgg	0.864789	0.699494	0.997	0.001	strong
1150	rs1127065:T	C	T	44259871	10	FOXH1	HOMER	Foxh1(Forkhead)/hESC-FOXH1-ChIP-Seq(GSE29422)/Homer	Foxh1	cgtgtggatCgg	0.844796	0.999597	0.051	0.947	strong
1151	rs340836	C	T	214163069	5	FLI1	HOMER	Fli1(ETS)/CD8-FLI-ChIP-Seq(GSE20898)/Homer	Fli1	ctccCcctgc	0.661494	0.879636	0.009	0.843	strong
1152	rs11729031	T	C	1292014	9	IRF2	HOMER	IRF2(IRF)/Erythroblas-IRF2-ChIP-Seq(GSE36985)/Homer	IRF2	tgtTtcctttct	0.893567	0.765308	0.73	0.085	weak
1153	rs11939426	T	C	1292772	4	TBX5	HOMER	Tbx5(T-box)/HL1-Tbx5.biotin-ChIP-Seq(GSE21529)/Homer	Tbx5	aggTgatc	0.88537	0.699882	0.914	0.083	strong
1154	rs1912980	C	T	60581855	7	MAZ	HOMER	Maz(Zf)/HepG2-Maz-ChIP-Seq(GSE31477)/Homer	Maz	cCcttccc	0.890002	0.738529	0.956	0.042	strong
1155	rs4689394	C	G	6291003	6	SOX3	HOMER	Sox3(HMG)/NPC-Sox3-ChIP-Seq(GSE33059)/Homer	Sox3	gccttCtc	0.747255	0.88067	0.027	0.843	strong
1156	rs72879276	T	A	43627101	11	STAT6	HOMER	STAT6(Stat)/CD4-Stat6-ChIP-Seq(GSE22104)/Homer	STAT6	tTtgttggaagc	0.85391	0.688907	0.997	0.001	strong
1157	rs4974597	A	G	1301519	5	HNF4A	HOMER	HNF4a(NR),DR1/HepG2-HNF4a-ChIP-Seq(GSE25021)/Homer	HNF4a	caacAtccaaaggcca	0.884562	0.948375	0.113	0.8	weak
1158	rs72790940	T	G	43768545	3	NKX6-1	HOMER	Nkx6.1(Homeobox)/Islet-Nkx6.1-ChIP-Seq(GSE40975)/Homer	Nkx6.1	aaTaatct	0.896785	0.675315	0.997	0.001	strong
1159	rs73069998	G	A	1291402	5	USF1	HOMER	USF1(bHLH)/GM12878-Usf1-ChIP-Seq(GSE32465)/Homer	USF1	ggtcGcctgc	0.692245	0.861604	0.001	0.997	strong
1160	rs6983948	C	T	95988209	3	NPAS2	HOMER	NPAS2(bHLH)/Liver-NPAS2-ChIP-Seq(GSE39860)/Homer	NPAS2	ggCaggtgga	0.875887	0.714678	0.957	0.001	strong
1161	rs61073965	G	A	1325565	9	TEAD4	HOMER	TEAD4(TEA)/Tropoblast-Tead4-ChIP-Seq(GSE37350)/Homer	TEAD4	gggggcatGa	0.885575	0.844155	0.587	0.001	weak
1162	rs1129152	C	T	95888307	9	MEF2A	HOMER	Mef2a(MADS)/HL1-Mef2a.biotin-ChIP-Seq(GSE21529)/Homer	Mef2a	cCattttatg	0.805193	0.953891	0.073	0.924	strong
1163	rs4735333	G	A	95955074	5	NKX3-1	HOMER	Nkx3.1(Homeobox)/LNCaP-Nkx3.1-ChIP-Seq(GSE28264)/Homer	Nkx3.1	taccGctcaa	0.698405	0.922906	0.001	0.986	strong
1164	rs2641348:C	A	C	120437884	3	PITX1	HOMER	Pitx1(Homeobox)/Chicken-Pitx1-ChIP-Seq(GSE38910)/Homer	Pitx1	taAgccta	0.950763	0.634886	0.969	0.002	strong
1165	rs13103357	A	G	6294544	2	SMAD3	HOMER	Smad3(MAD)/NPC-Smad3-ChIP-Seq(GSE36673)/Homer	Smad3	tcagacAa	0.998303	0.955455	0.506	0.071	weak
1166	rs7003387	C	G	95961979	3	SMAD2	HOMER	Smad2(MAD)/ES-SMAD2-ChIP-Seq(GSE29422)/Homer	Smad2	ccCtctcg	0.641286	0.913007	0.001	0.992	strong
1167	rs7767391	T	C	20725240	5	PHOX2A	HOMER	Phox2a(Homeobox)/Neuron-Phox2a-ChIP-Seq(GSE31456)/Homer	Phox2a	gcaaTgagattt	0.858973	0.75461	0.867	0.077	strong
1168	rs13248607	T	G	95986637	6	SMAD3	HOMER	Smad3(MAD)/NPC-Smad3-ChIP-Seq(GSE36673)/Homer	Smad3	aagacTgg	0.894626	0.615832	0.997	0.001	strong
1169	rs7625805	C	T	64088232	4	E2F6	HOMER	E2F6(E2F)/Hela-E2F6-ChIP-Seq(GSE31477)/Homer	E2F6	gtctccCact	0.883001	0.739817	0.819	0.01	strong
1170	rs11729033	T	G	1292023	9	HOXD13	HOMER	HOXD13(Homeobox)/Chicken-Hoxd13-ChIP-Seq(GSE38910)/Homer	HOXD13	tTttactgga	0.905833	0.69538	0.997	0.001	strong
1171	rs1065359	G	A	44259706	3	HIF1A	HOMER	HIF-1a(bHLH)/MCF7-HIF1a-ChIP-Seq(GSE28352)/Homer	HIF-1a	tgcacGtt	0.967816	0.762841	0.959	0.035	strong
1172	rs2011566	G	A	95971921	2	MYB	HOMER	MYB(HTH)/ERMYB-Myb-ChIPSeq(GSE22095)/Homer	MYB	gGctgtta	0.986292	0.950125	0.663	0.17	weak
1173	rs12692737	C	A	165554309	6	HOXA2	HOMER	HOXA2(Homeobox)/mES-Hoxa2-ChIP-Seq(Donaldson et al.)/Homer	HOXA2	agaatCcatcct	0.890142	0.832185	0.761	0.057	strong
1174	rs2011566	G	A	95971921	10	NA	HOMER	Tbox:Smad(T-box,MAD)/ESCd5-Smad2_3-ChIP-Seq(GSE29422)/Homer	Tbox:Smad	ccatgccagGct	0.797335	0.890912	0.001	0.856	strong
1175	rs76450091	T	C	43767189	3	NA	HOMER	EWS:FLI1-fusion(ETS)/SK_N_MC-EWS:FLI1-ChIP-Seq(SRA014231)/Homer	EWS:FLI1-fusion	gtTgggaaat	0.738751	0.893686	0.001	0.997	strong
1176	rs10026334	G	A	6294607	3	OLIG2	HOMER	Olig2(bHLH)/Neuron-Olig2-ChIP-Seq(GSE30882)/Homer	Olig2	tacaggtGgg	0.887825	0.747463	0.782	0.001	strong
1177	rs2340586	G	A	95969261	11	ESR1	HOMER	ERE(NR),IR3/MCF7-ERa-ChIP-Seq(Unpublished)/Homer	ERE	gggcGgggtggcatg	0.728882	0.850023	0.015	0.941	strong
1178	rs11899863	C	T	43618819	5	NKX2-1	HOMER	Nkx2.1(Homeobox)/LungAC-Nkx2.1-ChIP-Seq(GSE43252)/Homer	Nkx2.1	ggcaCtctgg	0.921381	0.649721	0.997	0.001	strong
1179	rs527234	C	G	95963798	4	TCF12	HOMER	Tcf12(bHLH)/GM12878-Tcf12-ChIP-Seq(GSE32465)/Homer	Tcf12	ccaCctggtg	0.879403	0.988411	0.107	0.891	strong
1180	rs12649341	G	A	6294759	3	NFATC1	HOMER	NFAT(RHD)/Jurkat-NFATC1-ChIP-Seq(Jolma et al.)/Homer	NFAT	catggaaGtg	0.803659	0.948367	0.001	0.968	strong
1181	rs6989203	G	A	41523745	2	GATA3	HOMER	GATA3(Zf)/iTreg-Gata3-ChIP-Seq(GSE20898)/Homer	GATA3	tGataatg	0.946716	0.70715	0.991	0.001	strong
1182	rs28602970	A	G	41524505	5	NA	HOMER	RUNX-AML(Runt)/CD4+-PolII-ChIP-Seq(Barski et al.)/Homer	RUNX-AML	tgaccAcaga	0.966871	0.822723	0.962	0.009	strong
1183	rs58552306	G	C	1339083	3	SMAD2	HOMER	Smad2(MAD)/ES-SMAD2-ChIP-Seq(GSE29422)/Homer	Smad2	agagaGaa	0.597783	0.869504	0.001	0.992	strong
1184	rs55875205	T	C	1284515	7	IRF4	HOMER	IRF4(IRF)/GM12878-IRF4-ChIP-Seq(GSE32465)/Homer	IRF4	tagTttctct	0.919278	0.689679	0.953	0.001	strong
1185	rs12649341	G	A	6294759	8	SPI1	HOMER	PU.1(ETS)/ThioMac-PU.1-ChIP-Seq(GSE21512)/Homer	PU.1	catggaaGtg	0.854764	0.761166	0.9	0.024	strong
1186	rs4293850	A	C	6292020	10	ATOH1	HOMER	Atoh1(bHLH)/Cerebellum-Atoh1-ChIP-Seq(GSE22111)/Homer	Atoh1	ttAaactgatga	0.684519	0.874846	0.002	0.995	strong
1187	rs6599299	T	C	1305018	4	ARNTL	HOMER	BMAL1(bHLH)/Liver-Bmal1-ChIP-Seq(GSE39860)/Homer	BMAL1	caggTggt	0.870136	0.681774	0.984	0.004	strong
1188	rs10098778:A	C	A	95992020	4	NA	HOMER	STAT6(Stat)/Macrophage-Stat6-ChIP-Seq(GSE38377)/Homer	STAT6	atcCatagaa	0.852611	0.774622	0.824	0.021	strong
1189	rs6738627	G	A	165544450	4	CDX2	HOMER	Cdx2(Homeobox)/mES-Cdx2-ChIP-Seq(GSE14586)/Homer	Cdx2	cacGtaaaat	0.734757	0.900044	0.001	0.997	strong
1190	rs947273	C	A	120451352	5	MEF2A	HOMER	Mef2a(MADS)/HL1-Mef2a.biotin-ChIP-Seq(GSE21529)/Homer	Mef2a	cgtgCaatag	0.867059	0.93715	0.049	0.746	weak
1191	rs73796057	C	G	1290780	6	NKX3-1	HOMER	Nkx3.1(Homeobox)/LNCaP-Nkx3.1-ChIP-Seq(GSE28264)/Homer	Nkx3.1	cacaCtgctg	0.640252	0.862923	0.001	0.984	strong
1192	rs58058346	A	C	1301603	1	SOX3	HOMER	Sox3(HMG)/NPC-Sox3-ChIP-Seq(GSE33059)/Homer	Sox3	Actttctt	0.801022	0.866585	0.019	0.695	weak
1193	rs10937717	T	A	6295087	5	FLI1	HOMER	Fli1(ETS)/CD8-FLI-ChIP-Seq(GSE20898)/Homer	Fli1	tgttTcccct	0.937739	0.735551	0.843	0.07	strong
1194	rs7429365	A	C	123137791	5	NA	HOMER	CEBP:AP1(bZIP)/ThioMac-CEBPb-ChIP-Seq(GSE21512)/Homer	CEBP:AP1	ttacaAcatt	0.908194	0.855395	0.618	0.001	weak
1195	rs2244337	A	C	84300694	6	TBX21	HOMER	Tbet(T-box)/CD8-Tbet-ChIP-Seq(GSE33802)/Homer	Tbet	gctaAcacgt	0.953749	0.878484	0.71	0.021	weak
1196	rs1931765	T	C	38174821	6	NKX6-1	HOMER	Nkx6.1(Homeobox)/Islet-Nkx6.1-ChIP-Seq(GSE40975)/Homer	Nkx6.1	tttaaTtt	0.923976	0.702506	0.997	0.001	strong
1197	rs10429443	A	G	95971164	6	NR4A1	HOMER	Nur77(NR)/K562-NR4A1-ChIP-Seq(GSE31363)/Homer	Nur77	agcaaaAgatca	0.855241	0.719333	0.997	0.001	strong
1198	rs726816	T	G	95968413	5	MAFF	HOMER	MafF(bZIP)/HepG2-MafF-ChIP-Seq(GSE31477)/Homer	MafF	catgTaagcatttaa	0.870755	0.694581	0.985	0.003	strong
1199	rs6599300	G	A	1305269	6	SOX6	HOMER	Sox6(HMG)/Myotubes-Sox6-ChIP-Seq(GSE32627)/Homer	Sox6	cacttGtggc	0.946959	0.749758	0.909	0.018	strong
1200	rs4234726	G	C	6272888	7	FLI1	HOMER	Fli1(ETS)/CD8-FLI-ChIP-Seq(GSE20898)/Homer	Fli1	actgtcGcca	0.532091	0.855001	0.03	0.941	strong
1201	rs4293850	A	C	6292020	8	NA	HOMER	Unknown(Homeobox)/Limb-p300-ChIP-Seq/Homer	Unknown	gaaaattAaa	0.906178	0.674258	0.896	0.02	strong
1202	rs11729031	T	C	1292014	6	IRF4	HOMER	IRF4(IRF)/GM12878-IRF4-ChIP-Seq(GSE32465)/Homer	IRF4	ctgtTtcctt	0.903182	0.775471	0.815	0.042	strong
1203	rs13064760	C	T	12369401	2	GATA3	HOMER	GATA3(Zf)/iTreg-Gata3-ChIP-Seq(GSE20898)/Homer	GATA3	tagtatCt	0.9016	0.662033	0.991	0.001	strong
1204	rs6983948	C	T	95988209	9	TCF3	HOMER	E2A(bHLH)/proBcell-E2A-ChIP-Seq(GSE21978)/Homer	E2A	gCaggtggat	0.93412	0.745016	0.997	0.001	strong
1205	rs11726178	G	T	1321972	3	SMAD2	HOMER	Smad2(MAD)/ES-SMAD2-ChIP-Seq(GSE29422)/Homer	Smad2	ctGtctcc	0.896769	0.626419	0.992	0.006	strong
1206	rs157843	C	A	55799184	5	NA	HOMER	Unknown(Homeobox)/Limb-p300-ChIP-Seq/Homer	Unknown	taccCtaaat	0.855621	0.920972	0.03	0.632	weak
1207	rs7004862	T	G	95876963	7	ELK4	HOMER	Elk4(ETS)/Hela-Elk4-ChIP-Seq(GSE31477)/Homer	Elk4	ttcTgaattt	0.698929	0.934433	0.001	0.996	strong
1208	rs340877	G	A	214157246	7	NA	HOMER	EWS:FLI1-fusion(ETS)/SK_N_MC-EWS:FLI1-ChIP-Seq(SRA014231)/Homer	EWS:FLI1-fusion	gtcaggGagc	0.76297	0.917905	0.001	0.997	strong
1209	rs10180005	C	G	43737465	6	PITX1	HOMER	Pitx1(Homeobox)/Chicken-Pitx1-ChIP-Seq(GSE38910)/Homer	Pitx1	gtCgctta	0.761075	0.946594	0.006	0.839	strong
1210	rs6747229	T	A	43712610	2	PHOX2A	HOMER	Phox2a(Homeobox)/Neuron-Phox2a-ChIP-Seq(GSE31456)/Homer	Phox2a	taaaataattTa	0.821421	0.882277	0.183	0.764	weak
1211	rs57696714	T	C	43626521	6	BACH1	HOMER	Bach1(bZIP)/K562-Bach1-ChIP-Seq(GSE31477)/Homer	Bach1	ttggctcagTaagta	0.744175	0.857036	0.002	0.995	strong
1212	rs340872	A	T	214160548	7	GATA4	HOMER	Gata4(Zf)/Heart-Gata4-ChIP-Seq(GSE35151)/Homer	Gata4	ggagatAaac	0.955595	0.849678	0.862	0.132	strong
1213	rs2793830	G	A	120466108	4	FOXP1	HOMER	FOXP1(Forkhead)/H9-FOXP1-ChIP-Seq(GSE31006)/Homer	FOXP1	atttaaacGtaa	0.745284	0.896317	0.001	0.997	strong
1214	rs56240712	A	G	1301642	9	PRDM9	HOMER	PRDM9(Zf)/Testis-DMC1-ChIP-Seq(GSE35498)/Homer	PRDM9	tggatggcAccacct	0.876744	0.759274	0.89	0.094	strong
1215	rs896853	G	C	95960855	4	E2F4	HOMER	E2F4(E2F)/K562-E2F4-ChIP-Seq(GSE31477)/Homer	E2F4	ggcGgggaca	0.861521	0.731451	0.845	0.153	weak
1216	rs10026334	G	A	6294607	3	NEUROD1	HOMER	NeuroD1(bHLH)/Islet-NeuroD1-ChIP-Seq(GSE30298)/Homer	NeuroD1	tacaggtGgg	0.902073	0.743771	0.977	0.004	strong
1217	rs11899863	C	T	43618819	6	NKX3-1	HOMER	Nkx3.1(Homeobox)/LNCaP-Nkx3.1-ChIP-Seq(GSE28264)/Homer	Nkx3.1	tggcaCtctg	0.855147	0.632476	0.984	0.001	strong
1218	rs13128674	C	T	6294517	4	NKX2-5	HOMER	Nkx2.5(Homeobox)/HL1-Nkx2.5.biotin-ChIP-Seq(GSE21529)/Homer	Nkx2.5	ttcCccttct	0.868361	0.682761	0.901	0.095	strong
1219	rs13064760	C	T	12369401	8	POU2F2	HOMER	Oct2(POU,Homeobox)/Bcell-Oct2-ChIP-Seq(GSE21512)/Homer	2016-10-02	atCtacatag	0.74904	0.865098	0.02	0.966	strong
1220	rs75214475	T	C	1290278	7	TCF3	HOMER	E2A(bHLH)/proBcell-E2A-ChIP-Seq(GSE21978)/Homer	E2A	cctcacTtgc	0.804005	0.924461	0.001	0.871	strong
1221	rs7429365	A	C	123137791	2	SOX2	HOMER	Sox2(HMG)/mES-Sox2-ChIP-Seq(GSE11431)/Homer	Sox2	aAcattgtct	0.849885	0.937473	0.005	0.838	strong
1222	rs6814328	A	T	1293328	4	ESRRB	HOMER	Esrrb(NR)/mES-Esrrb-ChIP-Seq(GSE11431)/Homer	Esrrb	ctgAcctggg	0.892121	0.787481	0.865	0.05	strong
1223	rs4293850	A	C	6292020	14	MAFF	HOMER	MafF(bZIP)/HepG2-MafF-ChIP-Seq(GSE31477)/Homer	MafF	tAaactgatgatttt	0.895764	0.866875	0.583	0.023	weak
1224	rs6761129	C	T	43735713	7	ARNTL	HOMER	BMAL1(bHLH)/Liver-Bmal1-ChIP-Seq(GSE39860)/Homer	BMAL1	ctcacaCg	0.701424	0.880526	0.015	0.975	strong
1225	rs508419	A	G	41522991	4	NA	HOMER	Tbox:Smad(T-box,MAD)/ESCd5-Smad2_3-ChIP-Seq(GSE29422)/Homer	Tbox:Smad	ggcctctcAcct	0.868456	0.780972	0.862	0.059	strong
1226	rs6599299	T	C	1305018	8	TFAP4	HOMER	Ap4(bHLH)/AML-Tfap4-ChIP-Seq(GSE45738)/Homer	Ap4	ccgcaggTgg	0.85265	0.683396	0.942	0.019	strong
1227	rs6471502	G	A	95988484	8	T	HOMER	Brachyury(T-box)/Mesoendoderm-Brachyury-ChIP-exo(GSE54963)/Homer	Brachyury	taatcccGgcactttgggagg	0.798895	0.908589	0.085	0.859	strong
1228	rs11729031	T	C	1292014	5	FOXO1	HOMER	Foxo1(Forkhead)/RAW-Foxo1-ChIP-Seq(Fan et al.)/Homer	Foxo1	ctgtTtcc	0.941593	0.757032	0.997	0.001	strong
1229	rs896852	G	T	95960886	4	NKX2-5	HOMER	Nkx2.5(Homeobox)/HL1-Nkx2.5.biotin-ChIP-Seq(GSE21529)/Homer	Nkx2.5	ccaagcGccg	0.855276	0.648491	0.901	0.003	strong
1230	rs11705701	G	A	185544309	3	PBX3	HOMER	Pbx3(Homeobox)/GM12878-PBX3-ChIP-Seq(GSE32465)/Homer	Pbx3	aagaatggcGgg	0.757315	0.8515	0.051	0.906	strong
1231	rs6709988	C	T	43601317	6	MAFF	HOMER	MafF(bZIP)/HepG2-MafF-ChIP-Seq(GSE31477)/Homer	MafF	atattCagcccaatc	0.850759	0.732626	0.88	0.011	strong
1232	rs1484113	T	G	84305732	6	ZNF143	HOMER	ZNF143|STAF(Zf)/CUTLL-ZNF143-ChIP-Seq(GSE29600)/Homer	ZNF143|STAF	tgagctgtgTgaaga	0.712316	0.871193	0.001	0.997	strong
1233	rs78054639	G	A	1290282	13	HNF4A	HOMER	HNF4a(NR),DR1/HepG2-HNF4a-ChIP-Seq(GSE25021)/Homer	HNF4a	tgcGctgtgcccccct	0.85659	0.897044	0.021	0.645	weak
