# Supplementary material for: Functional annotation of sixty-five type-2 diabetes risk SNPs and its application in risk prediction
Source: Sci Rep. 2017 Mar 6;7:43709. doi: 10.1038/srep43709 (PMC5337961; doi:10.1038/srep43709)
Supplement: Supplementary Table S4 [file srep43709-s4.xls]

## Sheet: table S4
Results on JASPAR motifs
	rs	Ref allele	Alt allele	results$snpPos	results$motifPos	results$geneSymbol	results$dataSource	results$providerName	results$providerId	results$seqMatch	results$pctRef	results$pctAlt	results$alleleRef	results$alleleAlt	results$effect
1	rs12386945	G	T	95988761	7	KLF5	JASPAR_2014	KLF5	MA0599.1	tggGtgcggt	0.92392	0.749299	1	0	strong
2	rs4714129	T	C	38173192	3	ELF1	JASPAR_2014	ELF1	MA0473.1	cacttccttcTaa	0.931617	0.917886	0.590176	0.171475	weak
3	rs17030925	A	C	43713808	2	BATF::JUN	JASPAR_2014	BATF::JUN	MA0462.1	aAagtgagtga	0.855459	0.846606	0.454476	0.0525565	weak
4	rs17164682	A	G	1346796	8	ZEB1	JASPAR_2014	ZEB1	MA0103.2	cAggtgtct	0.904745	0.746327	1	0	strong
5	rs968919	C	T	60579988	2	SPIB	JASPAR_2014	SPIB	MA0081.1	ttccaCg	0.896344	0.860346	0.591837	0.0816327	weak
6	rs11732208	G	C	6292716	3	ZNF354C	JASPAR_2014	ZNF354C	MA0130.1	gtgGga	0.920471	0.680685	1	0	strong
7	rs68146447	G	A	186618976	9	RORA_1	JASPAR_2014	RORA_1	MA0071.1	tGacccattt	0.899658	0.734889	1	0	strong
8	rs35273426	C	T	41524688	10	TFAP2C	JASPAR_2014	TFAP2C	MA0524.1	ctgccCggggcacat	0.858453	0.969325	0.064854	0.892326	strong
9	rs13128674	C	T	6294517	6	MZF1_5-13	JASPAR_2014	MZF1_5-13	MA0057.1	tttcCccttc	0.963099	0.791686	0.875	0	strong
10	rs7649970	C	T	12392272	9	FOXP2	JASPAR_2014	FOXP2	MA0593.1	atCgtttaaac	0.757485	0.914342	0	1	strong
11	rs73793390	G	A	1368342	6	JUND (var.2)	JASPAR_2014	JUND (var.2)	MA0492.1	ggtggcctcGtccct	0.707262	0.86089	0	1	strong
12	rs9653282	A	T	165554658	5	FOS	JASPAR_2014	FOS	MA0476.1	aatgatAcaac	0.816232	0.975227	0	1	strong
13	rs4689395	G	A	6295985	4	ELK1	JASPAR_2014	ELK1	MA0028.1	cttcagGggc	0.858411	0.804897	0.678571	0.107143	weak
14	rs17030859	G	A	43689904	7	E2F6	JASPAR_2014	E2F6	MA0471.1	ttgaggGagaa	0.884321	0.732929	0.982227	0.00725426	strong
15	rs340838	A	T	214162573	9	SREBF1	JASPAR_2014	SREBF1	MA0595.1	gAgcggtgat	0.757473	0.924235	0	1	strong
16	rs7609045	G	A	165555207	13	GATA2	JASPAR_2014	GATA2	MA0036.2	tgtaatttatctGa	0.920994	0.904611	0.449087	0.0237443	weak
17	rs12403994	C	A	214155398	5	BRCA1	JASPAR_2014	BRCA1	MA0133.1	acaaCaa	0.951869	0.867241	0.674419	0.162791	weak
18	rs10937717	T	A	6295087	6	SPIB	JASPAR_2014	SPIB	MA0081.1	tTcccct	0.983236	0.759992	0.979592	0.0204082	strong
19	rs6446482	C	G	6295693	6	FOXC1	JASPAR_2014	FOXC1	MA0032.1	ctgtgCta	0.651902	0.977101	0	1	strong
20	rs17164620	A	G	1304161	4	ELK1	JASPAR_2014	ELK1	MA0028.1	tttcctAagc	0.806047	0.859561	0.107143	0.678571	weak
21	rs4974600	G	C	1326743	6	E2F6	JASPAR_2014	E2F6	MA0471.1	gggcgGgacgt	0.945912	0.778508	1	0	strong
22	rs6989203	G	A	41523745	11	GATA2	JASPAR_2014	GATA2	MA0036.2	aatGataatggcaa	0.867227	0.696565	1	0	strong
23	rs7612096	T	C	123136248	8	EGR1	JASPAR_2014	EGR1	MA0162.2	agccctcTtcccct	0.717646	0.860836	0.0329634	0.967037	strong
24	rs896855	A	G	95959808	9	REL	JASPAR_2014	REL	MA0101.1	gAaaaaacca	0.841691	0.967797	0.117647	0.882353	strong
25	rs6984240	C	T	95988381	7	SRY	JASPAR_2014	SRY	MA0084.1	atCgtgcca	0.66694	0.919996	0	1	strong
26	rs72879276	T	A	43627101	7	TAL1::TCF3	JASPAR_2014	TAL1::TCF3	MA0091.1	gtcatTtgttgg	0.80355	0.866707	0	0.727273	strong
27	rs6761129	C	T	43735713	8	MAX	JASPAR_2014	MAX	MA0058.2	actcacaCgt	0.791478	0.95954	0	1	strong
28	rs6753142	T	C	165544071	5	TFAP2C	JASPAR_2014	TFAP2C	MA0524.1	tgccctggggTtttc	0.953973	0.991779	0.0228481	0.598773	weak
29	rs4342257	G	C	6290037	5	SP1	JASPAR_2014	SP1	MA0079.3	ggaggcGgggg	0.939192	0.774465	0.991642	0	strong
30	rs9653282	A	T	165554658	9	BATF::JUN	JASPAR_2014	BATF::JUN	MA0462.1	aaaatgatAca	0.801202	0.965396	0	1	strong
31	rs1484113	T	G	84305732	5	THAP1	JASPAR_2014	THAP1	MA0597.1	tgtgTgaag	0.566797	0.917938	0.0150754	0.979899	strong
32	rs73069965	C	T	1284236	6	RFX5	JASPAR_2014	RFX5	MA0510.1	gcaccCagcgacctt	0.792739	0.858658	0.215098	0.784902	weak
33	rs27984	C	T	55802419	6	FOXC1	JASPAR_2014	FOXC1	MA0032.1	taCtcctc	0.992423	0.667223	1	0	strong
34	rs2879813	A	G	95960947	9	KLF5	JASPAR_2014	KLF5	MA0599.1	aAggggcggc	0.778299	0.922955	0.0349717	0.965028	strong
35	rs10429443	A	G	95971164	7	IRF1	JASPAR_2014	IRF1	MA0050.2	taaaggaaagcaaaAgatcaa	0.860972	0.734794	0.991189	0	strong
36	rs9368226	T	C	20723057	7	NHLH1	JASPAR_2014	NHLH1	MA0048.1	actcagTtggga	0.827748	0.942297	0	0.925926	strong
37	rs1931765	T	C	38174821	10	CDX2	JASPAR_2014	CDX2	MA0465.1	aTttatgatgt	0.896526	0.733357	1	0	strong
38	rs4974557	C	T	1358266	8	E2F6	JASPAR_2014	E2F6	MA0471.1	aggCccctctt	0.693405	0.860809	0	1	strong
39	rs340872	A	T	214160548	8	FOXL1	JASPAR_2014	FOXL1	MA0033.1	tggagatA	0.968615	0.636896	0.956522	0	strong
40	rs6761129	C	T	43735713	4	USF2	JASPAR_2014	USF2	MA0526.1	actcacaCgtc	0.774219	0.938162	0	1	strong
41	rs12692737	C	A	165554309	7	FOXC1	JASPAR_2014	FOXC1	MA0032.1	tCcatcct	0.669199	0.994399	0	1	strong
42	rs2075424	T	G	214154547	12	TCF7L2	JASPAR_2014	TCF7L2	MA0523.1	ctttatgaaagTtt	0.851772	0.860819	0.0706781	0.479465	weak
43	rs4582532	G	A	95969257	9	KLF5	JASPAR_2014	KLF5	MA0599.1	cGggcggggt	0.97165	0.826994	0.965028	0.0349717	strong
44	rs2178441	A	G	1284821	4	STAT3	JASPAR_2014	STAT3	MA0144.2	gtttcaaAcag	0.744045	0.854087	0.0475948	0.905874	strong
45	rs1127065:G	C	G	44259871	5	MZF1_5-13	JASPAR_2014	MZF1_5-13	MA0057.1	ggatCggctt	0.656178	0.86721	0	0.9375	strong
46	rs12053054	C	T	161350776	11	RREB1	JASPAR_2014	RREB1	MA0073.1	ctcccacccaCccccgaccc	0.859038	0.822105	0.636364	0	weak
47	rs112972772	T	A	43600721	8	DUX4	JASPAR_2014	DUX4	MA0468.1	caagcgaTtct	0.704822	0.8522	0	1	strong
48	rs73069998	G	A	1291402	7	USF2	JASPAR_2014	USF2	MA0526.1	ggtcGcctgca	0.792269	0.956212	0	1	strong
49	rs4342257	G	C	6290037	2	E2F6	JASPAR_2014	E2F6	MA0471.1	cGgggggagca	0.90275	0.866126	0.692419	0.147262	weak
50	rs340838	A	T	214162573	6	MZF1_1-4	JASPAR_2014	MZF1_1-4	MA0056.1	aggggA	0.996862	0.825388	0.9	0	strong
51	rs1484113	T	G	84305732	11	RUNX2	JASPAR_2014	RUNX2	MA0511.1	ctgagctgtgTgaag	0.691891	0.864544	0.00188324	0.998117	strong
52	rs4342257	G	C	6290037	8	EGR1	JASPAR_2014	EGR1	MA0162.2	ggaggcGgggggag	0.870635	0.722393	0.967037	0	strong
53	rs9297949	A	C	95969445	4	BRCA1	JASPAR_2014	BRCA1	MA0133.1	acaAact	0.859802	0.637226	0.837209	0.0465116	strong
54	rs66879211	G	C	1290180	6	THAP1	JASPAR_2014	THAP1	MA0597.1	cagccGtca	0.807171	0.935351	0.00502513	0.683417	weak
55	rs72501965	C	T	1290191	8	FOXL1	JASPAR_2014	FOXL1	MA0033.1	Cattcctc	0.606594	0.938313	0	0.956522	strong
56	rs7561287	A	G	43689071	3	BRCA1	JASPAR_2014	BRCA1	MA0133.1	gcAatac	0.890811	0.507652	0.953488	0.0232558	strong
57	rs1484113	T	G	84305732	6	E2F6	JASPAR_2014	E2F6	MA0471.1	ctgtgTgaaga	0.717233	0.884637	0	1	strong
58	rs4688989	T	C	6290594	6	E2F1	JASPAR_2014	E2F1	MA0024.2	atttcTgcccc	0.720745	0.900976	0	1	strong
59	rs73069998	G	A	1291402	5	MAX	JASPAR_2014	MAX	MA0058.2	ggtcGcctgc	0.698149	0.866211	0	1	strong
60	rs7561287	A	G	43689071	7	NFKB1	JASPAR_2014	NFKB1	MA0105.3	aggcAatacca	0.886883	0.74672	0.972809	0.010759	strong
61	rs9653282	A	T	165554658	7	FOXC1	JASPAR_2014	FOXC1	MA0032.1	tAcaactt	0.979087	0.653887	1	0	strong
62	rs947273	C	A	120451352	9	USF2	JASPAR_2014	USF2	MA0526.1	ggcacgtgCaa	0.861695	0.918504	0.0539113	0.756422	strong
63	rs340877	G	A	214157246	6	FLI1	JASPAR_2014	FLI1	MA0475.1	tcaggGagcac	0.761882	0.937608	0	1	strong
64	rs340877	G	A	214157246	6	SPIB	JASPAR_2014	SPIB	MA0081.1	tcaggGa	0.716036	0.94403	0	0.979592	strong
65	rs6599299	T	C	1305018	7	USF2	JASPAR_2014	USF2	MA0526.1	cgcaggTggtg	0.861252	0.697309	1	0	strong
66	rs2793823	G	A	120437718	4	SOX9	JASPAR_2014	SOX9	MA0077.1	ccacaGtca	0.664673	0.854884	0.0131579	0.934211	strong
67	rs6989203	G	A	41523745	5	PBX1	JASPAR_2014	PBX1	MA0070.1	tatgaatGataa	0.85549	0.706244	1	0	strong
68	rs1127065:T	C	T	44259871	14	RUNX2	JASPAR_2014	RUNX2	MA0511.1	tggtcgtgtggatCg	0.873228	0.90677	0.00753296	0.614878	weak
69	rs726816	T	G	95968413	2	FOXD1	JASPAR_2014	FOXD1	MA0031.1	gTaagcat	0.889737	0.713013	1	0	strong
70	rs6599299	T	C	1305018	6	TAL1::TCF3	JASPAR_2014	TAL1::TCF3	MA0091.1	cgcaggTggtgt	0.856664	0.690979	1	0	strong
71	rs3806754	A	G	1350186	4	KLF5	JASPAR_2014	KLF5	MA0599.1	agggcgAgct	0.817219	0.872043	0.0415105	0.703034	weak
72	rs340872	A	T	214160548	5	GATA3	JASPAR_2014	GATA3	MA0037.2	agatAaac	0.939494	0.7882	1	0	strong
73	rs10081474	C	A	95985909	3	MZF1_5-13	JASPAR_2014	MZF1_5-13	MA0057.1	gcCtgggcga	0.661906	0.85887	0.0625	0.9375	strong
74	rs243025	C	T	60582051	5	NFIC	JASPAR_2014	NFIC	MA0161.1	ctggCg	0.943033	0.816425	0.776042	0.0234375	strong
75	rs2506124	C	T	84300358	1	STAT2::STAT1	JASPAR_2014	STAT2::STAT1	MA0517.1	Ctagtttatatttcc	0.864449	0.886008	0.101613	0.662903	weak
76	rs17164682	A	G	1346796	5	FOXA1	JASPAR_2014	FOXA1	MA0148.3	cgcagcaaacAggtg	0.852111	0.681571	0.996274	0	strong
77	rs340873	G	A	214160529	2	FLI1	JASPAR_2014	FLI1	MA0475.1	cctcttcctGa	0.947327	0.879741	0.767657	0	strong
78	rs73793390	G	A	1368342	5	JUN	JASPAR_2014	JUN	MA0488.1	gtggcctcGtccc	0.736217	0.884814	0	1	strong
79	rs73796059	C	T	1290833	10	TFAP2C	JASPAR_2014	TFAP2C	MA0524.1	cctccCggagctctc	0.743579	0.854451	0.064854	0.892326	strong
80	rs6599300	G	A	1305269	8	RUNX2	JASPAR_2014	RUNX2	MA0511.1	tgcacttGtggcttc	0.910197	0.757407	0.969868	0	strong
81	rs10956934	C	A	95992473	9	GATA2	JASPAR_2014	GATA2	MA0036.2	agtatattCtcctt	0.689861	0.860522	0	1	strong
82	rs13130845	A	C	6297646	5	AR	JASPAR_2014	AR	MA0007.2	gagaAcaccaggatt	0.895815	0.71842	1	0	strong
83	rs17030855	C	A	43689364	1	CEBPA	JASPAR_2014	CEBPA	MA0102.3	Ctttccaaacc	0.836391	0.878003	0.0869565	0.675741	weak
84	rs7429365	A	C	123137791	1	SOX9	JASPAR_2014	SOX9	MA0077.1	Acattgtct	0.872922	0.94151	0.0394737	0.723684	weak
85	rs508419	A	G	41522991	4	E2F4	JASPAR_2014	E2F4	MA0470.1	gcctctcAcct	0.698988	0.866769	0	1	strong
86	rs2641348:C	A	C	120437884	6	FOXC1	JASPAR_2014	FOXC1	MA0032.1	taAgccta	0.660246	0.985446	0	1	strong
87	rs3824065	C	T	44247258	9	THAP1	JASPAR_2014	THAP1	MA0597.1	Ccggggaac	0.856043	0.893979	0.0854271	0.582915	weak
88	rs2198550	A	C	165556760	4	BRCA1	JASPAR_2014	BRCA1	MA0133.1	acaAaaa	0.867241	0.644665	0.837209	0.0465116	strong
89	rs4273545	G	T	6271416	5	MZF1_1-4	JASPAR_2014	MZF1_1-4	MA0056.1	ggggGa	0.997489	0.750297	1	0	strong
90	rs6761129	C	T	43735713	4	USF1	JASPAR_2014	USF1	MA0093.2	actcacaCgtc	0.726724	0.881521	0	0.984028	strong
91	rs76450091	T	C	43767189	3	BRCA1	JASPAR_2014	BRCA1	MA0133.1	aagtTgg	0.926881	0.543722	0.953488	0.0232558	strong
92	rs4688989	T	C	6290594	5	SP1	JASPAR_2014	SP1	MA0079.3	tttcTgcccct	0.727272	0.890611	0.00835814	0.991642	strong
93	rs13064760	C	T	12369401	6	POU2F2	JASPAR_2014	POU2F2	MA0507.1	agtatCtacatag	0.813334	0.907509	0.000874508	0.887188	strong
94	rs17030859	G	A	43689904	9	ELF1	JASPAR_2014	ELF1	MA0473.1	tgttgaggGagaa	0.709492	0.875796	0	1	strong
95	rs11723894	C	T	1291969	5	THAP1	JASPAR_2014	THAP1	MA0597.1	ctgcCcgcg	0.962064	0.607265	0.979899	0.00502513	strong
96	rs73069988	G	A	1290393	7	MYC::MAX	JASPAR_2014	MYC::MAX	MA0059.1	gtgcacGtggc	0.937833	0.815437	0.952381	0.047619	strong
97	rs2340584	A	G	95916811	10	MEF2A	JASPAR_2014	MEF2A	MA0052.2	tttctAttttttact	0.88505	0.731586	0.995927	0	strong
98	rs1127065:G	C	G	44259871	15	AR	JASPAR_2014	AR	MA0007.2	Cggcttgctgttctt	0.914593	0.945038	0.0265929	0.627521	weak
99	rs896853	G	C	95960855	2	MZF1_1-4	JASPAR_2014	MZF1_1-4	MA0056.1	cGggga	0.998117	0.794757	0.95	0	strong
100	rs2453058	C	T	120480709	6	FOXL1	JASPAR_2014	FOXL1	MA0033.1	taCaagaa	0.692518	0.950659	0.0869565	0.913043	strong
101	rs4664331	C	A	161348622	9	THAP1	JASPAR_2014	THAP1	MA0597.1	atgcccaaC	0.941497	0.972918	0.170854	0.582915	weak
102	rs12649341	G	A	6294759	6	ZNF354C	JASPAR_2014	ZNF354C	MA0130.1	Gtggga	0.920471	0.731458	0.9375	0	strong
103	rs2793830	G	A	120466108	4	FOXI1	JASPAR_2014	FOXI1	MA0042.1	atttaaacGtaa	0.714106	0.892465	0	1	strong
104	rs2178442	C	T	1284741	13	FOXF2	JASPAR_2014	FOXF2	MA0030.1	aCtgtttattcttg	0.922038	0.938951	0.0740741	0.592593	weak
105	rs10937717	T	A	6295087	7	FOXC1	JASPAR_2014	FOXC1	MA0032.1	tTcccctc	0.659115	0.984315	0	1	strong
106	rs6446479	G	C	6291737	5	BRCA1	JASPAR_2014	BRCA1	MA0133.1	tcaaGtc	0.885353	0.973828	0.139535	0.674419	weak
107	rs4689395	G	A	6295985	6	THAP1	JASPAR_2014	THAP1	MA0597.1	cagGggcct	0.868867	0.743536	0.683417	0.0201005	weak
108	rs34893283	T	A	186619590	2	CEBPB	JASPAR_2014	CEBPB	MA0466.1	gTtttcatcat	0.857805	0.922465	0	0.755804	strong
109	rs340872	A	T	214160548	8	CDX2	JASPAR_2014	CDX2	MA0465.1	tggagatAaac	0.879852	0.716683	1	0	strong
110	rs896853	G	C	95960855	5	SP1	JASPAR_2014	SP1	MA0079.3	cagggcGggga	0.931952	0.767225	0.991642	0	strong
111	rs57381820	G	T	43626668	4	SREBF1	JASPAR_2014	SREBF1	MA0595.1	gttgggGgag	0.755435	0.922197	0	1	strong
112	rs27984	C	T	55802419	9	SMAD2::SMAD3::SMAD4	JASPAR_2014	SMAD2::SMAD3::SMAD4	MA0513.1	cagtcttaCtcct	0.871901	0.707064	0.996663	0	strong
113	rs157843	C	A	55799184	6	FOXL1	JASPAR_2014	FOXL1	MA0033.1	ttaccCta	0.67931	0.964623	0	0.913043	strong
114	rs6814328	A	T	1293328	7	ESRRA	JASPAR_2014	ESRRA	MA0592.1	cctgAcctggg	0.86613	0.780432	0.865385	0.0288462	strong
115	rs2340586	G	A	95969261	5	SP2	JASPAR_2014	SP2	MA0516.1	ttacccgggcGgggt	0.890623	0.739247	0.974496	0.0255042	strong
116	rs6738627	G	A	165544450	7	RUNX2	JASPAR_2014	RUNX2	MA0511.1	gtctccacGtaaaat	0.700874	0.855418	0.00376648	0.977401	strong
117	rs6810729	G	A	1349185	10	EBF1	JASPAR_2014	EBF1	MA0154.2	ctccccagcGa	0.922229	0.745049	1	0	strong
118	rs9814811	C	T	186617651	5	SP2	JASPAR_2014	SP2	MA0516.1	ctccCacctcagcct	0.864601	0.713225	0.974496	0.0255042	strong
119	rs4234726	G	C	6272888	5	NFIC	JASPAR_2014	NFIC	MA0161.1	cGccac	0.913872	0.787216	0.776042	0.0231481	strong
120	rs2879813	A	G	95960947	11	TFAP2C	JASPAR_2014	TFAP2C	MA0524.1	cgagtcccgaAgggg	0.696101	0.875384	0.0103658	0.989634	strong
121	rs7649970	C	T	12392272	12	FOXF2	JASPAR_2014	FOXF2	MA0030.1	atCgtttaaacatc	0.739888	0.889929	0	1	strong
122	rs4582532	G	A	95969257	9	SP1	JASPAR_2014	SP1	MA0079.3	ccGggcggggt	0.918251	0.863001	0.764713	0.235287	weak
123	rs9309325	A	G	60580831	7	FOXL1	JASPAR_2014	FOXL1	MA0033.1	tAtgatgc	0.932003	0.673862	0.913043	0.0869565	strong
124	rs12386945	G	T	95988761	4	BRCA1	JASPAR_2014	BRCA1	MA0133.1	tggGtgc	0.720373	0.94295	0.0465116	0.837209	strong
125	rs73796058	C	T	1290788	6	THAP1	JASPAR_2014	THAP1	MA0597.1	ctgccCtcc	0.965608	0.840276	0.683417	0.0201005	weak
126	rs73069999	C	G	1291463	4	MZF1_5-13	JASPAR_2014	MZF1_5-13	MA0057.1	gcaCgggccg	0.781287	0.880891	0	0.6875	weak
127	rs4689395	G	A	6295985	5	MZF1_5-13	JASPAR_2014	MZF1_5-13	MA0057.1	tcagGggcct	0.870472	0.659439	0.9375	0	strong
128	rs78054639	G	A	1290282	12	HNF4G	JASPAR_2014	HNF4G	MA0484.1	tgcGctgtgcccccc	0.842656	0.88044	0.0151291	0.567182	weak
129	rs34893283	T	A	186619590	14	JUND (var.2)	JASPAR_2014	JUND (var.2)	MA0492.1	gTtttcatcattggc	0.79704	0.851366	0.0079391	0.757842	strong
130	rs340874	T	C	214159256	6	FOXC1	JASPAR_2014	FOXC1	MA0032.1	taTagccc	0.665332	0.990532	0	1	strong
131	rs13107806	T	C	6271071	5	SPIB	JASPAR_2014	SPIB	MA0081.1	ttTcaaa	0.701918	0.905056	0.0204082	0.959184	strong
132	rs7612096	T	C	123136248	7	SPIB	JASPAR_2014	SPIB	MA0081.1	Ttcccct	0.983236	0.772277	0.959184	0	strong
133	rs55875205	T	C	1284515	11	IRF2	JASPAR_2014	IRF2	MA0051.1	tgcgtagTttctctctcc	0.850317	0.739847	1	0	strong
134	rs340879	T	C	214156514	5	E2F4	JASPAR_2014	E2F4	MA0470.1	cgctccTgccg	0.794303	0.962084	0	1	strong
135	rs13108780	A	G	6294630	10	ELK4	JASPAR_2014	ELK4	MA0076.2	caccttcccAc	0.771324	0.859237	0	0.829589	strong
136	rs4974597	A	G	1301519	13	HNF4A	JASPAR_2014	HNF4A	MA0114.2	acAtccaaaggccag	0.892356	0.954848	0.105499	0.804568	weak
137	rs340837	G	T	214162734	8	ELK1	JASPAR_2014	ELK1	MA0028.1	ggGccgggta	0.626019	0.862457	0	0.964286	strong
138	rs6544669	T	C	43736171	3	THAP1	JASPAR_2014	THAP1	MA0597.1	catgggTtt	0.77995	0.87524	0.100503	0.688442	weak
139	rs340873	G	A	214160529	8	EHF	JASPAR_2014	EHF	MA0598.1	tcttcctG	0.961034	0.922287	0.504555	0	weak
140	rs6983948	C	T	95988209	7	FOXC1	JASPAR_2014	FOXC1	MA0032.1	cagaggCa	0.660926	0.986126	0	1	strong
141	rs7612096	T	C	123136248	5	SP1	JASPAR_2014	SP1	MA0079.3	cctcTtcccct	0.754996	0.918335	0.00835814	0.991642	strong
142	rs9814811	C	T	186617651	8	FOXC1	JASPAR_2014	FOXC1	MA0032.1	Cacctcag	0.662184	0.987383	0	1	strong
143	rs6471502	G	A	95988484	5	THAP1	JASPAR_2014	THAP1	MA0597.1	tcccGgcac	0.852552	0.497753	0.979899	0.00502513	strong
144	rs10937717	T	A	6295087	8	FOXP1	JASPAR_2014	FOXP1	MA0481.1	cattgttTcccctct	0.859186	0.695561	1	0	strong
145	rs340877	G	A	214157246	4	THAP1	JASPAR_2014	THAP1	MA0597.1	tcaggGagc	0.856654	0.600974	0.914573	0.0502513	strong
146	rs2129105	G	A	84302489	2	BRCA1	JASPAR_2014	BRCA1	MA0133.1	agtttGc	0.858321	0.662194	0.813953	0.0465116	strong
147	rs7732130	G	A	76435004	8	FOXL1	JASPAR_2014	FOXL1	MA0033.1	gcatgatG	0.585266	0.916985	0	0.956522	strong
148	rs11931251	C	T	1291058	9	THAP1	JASPAR_2014	THAP1	MA0597.1	Cgatggctg	0.823355	0.861291	0.0854271	0.582915	weak
149	rs6810729	G	A	1349185	3	BRCA1	JASPAR_2014	BRCA1	MA0133.1	gcGaggg	0.491301	0.87446	0.0232558	0.953488	strong
150	rs2244732	G	A	84303442	2	INSM1	JASPAR_2014	INSM1	MA0155.1	tGcgcgggggca	0.89424	0.80485	0.833333	0	strong
151	rs6814328	A	T	1293328	8	RORA_1	JASPAR_2014	RORA_1	MA0071.1	tgAcctgggg	0.927616	0.762846	1	0	strong
152	rs4688989	T	C	6290594	8	ELK4	JASPAR_2014	ELK4	MA0076.2	ccatttcTgcc	0.697344	0.868071	0	1	strong
153	rs1127065:T	C	T	44259871	3	BRCA1	JASPAR_2014	BRCA1	MA0133.1	ggatCgg	0.500509	0.883668	0.0232558	0.953488	strong
154	rs73796059	C	T	1290833	6	THAP1	JASPAR_2014	THAP1	MA0597.1	cctccCgga	0.876741	0.751409	0.683417	0.0201005	weak
155	rs72879276	T	A	43627101	7	FOXL1	JASPAR_2014	FOXL1	MA0033.1	tTtgttgg	0.672534	0.957848	0	0.913043	strong
156	rs13108780	A	G	6294630	5	ELF1	JASPAR_2014	ELF1	MA0473.1	accttcccActgg	0.802209	0.861166	0	0.740272	strong
157	rs2293632	C	T	1291478	3	BRCA1	JASPAR_2014	BRCA1	MA0133.1	ttgtCgt	0.56871	0.951869	0.0232558	0.953488	strong
158	rs726816	T	G	95968413	8	STAT3	JASPAR_2014	STAT3	MA0144.2	atgcatgTaag	0.801621	0.902088	0.0185939	0.864292	strong
159	rs4582532	G	A	95969257	6	THAP1	JASPAR_2014	THAP1	MA0597.1	cccGggcgg	0.916176	0.790845	0.683417	0.0201005	weak
160	rs7649970	C	T	12392272	7	SRY	JASPAR_2014	SRY	MA0084.1	atCgtttaa	0.746326	0.999383	0	1	strong
161	rs7672093	C	A	1304743	7	E2F6	JASPAR_2014	E2F6	MA0471.1	gtctCcctcac	0.895887	0.743369	0.982227	0	strong
162	rs4714129	T	C	38173192	3	NFIC	JASPAR_2014	NFIC	MA0161.1	ttcTaa	0.619953	0.899288	0.0117188	0.971209	strong
163	rs10937718	T	C	6295217	6	ZNF354C	JASPAR_2014	ZNF354C	MA0130.1	tgccaT	0.719358	0.908371	0	0.9375	strong
164	rs10026334	G	A	6294607	4	MAX	JASPAR_2014	MAX	MA0058.2	acaggtGgga	0.859368	0.691306	1	0	strong
165	rs9653282	A	T	165554658	5	SRY	JASPAR_2014	SRY	MA0084.1	tgatAcaac	0.883614	0.732866	0.892857	0.107143	strong
166	rs11980500	G	A	14882428	8	SRY	JASPAR_2014	SRY	MA0084.1	aatgacaGg	0.667078	0.877854	0.0357143	0.964286	strong
167	rs10097617	T	C	95961626	5	THAP1	JASPAR_2014	THAP1	MA0597.1	ccgcTcgcc	0.570043	0.924842	0.00502513	0.979899	strong
168	rs112385083	T	C	39319872	4	SPIB	JASPAR_2014	SPIB	MA0081.1	ttcTgca	0.755758	0.95774	0.0408163	0.959184	strong
169	rs4974600	G	C	1326743	4	SP2	JASPAR_2014	SP2	MA0516.1	cacgtggggcgGgac	0.961512	0.791872	0.995848	0.00415184	strong
170	rs7429365	A	C	123137791	4	BRCA1	JASPAR_2014	BRCA1	MA0133.1	acaAcat	0.951869	0.729293	0.837209	0.0465116	strong
171	rs7672093	C	A	1304743	7	FOXC1	JASPAR_2014	FOXC1	MA0032.1	tCcctcac	0.662429	0.987629	0	1	strong
172	rs6802898	C	T	12391207	3	BRCA1	JASPAR_2014	BRCA1	MA0133.1	ttttCgc	0.482601	0.86576	0.0232558	0.953488	strong
173	rs76450091	T	C	43767189	2	NFIC	JASPAR_2014	NFIC	MA0161.1	tTggga	0.873344	0.633434	0.935185	0.00969329	strong
174	rs13270641	G	T	95985871	5	EGR1	JASPAR_2014	EGR1	MA0162.2	ggaggtggaGgttg	0.86489	0.735097	0.944354	0.0190111	strong
175	rs340878	G	C	214157049	4	THAP1	JASPAR_2014	THAP1	MA0597.1	ctcGccgaa	0.614936	0.885481	0	0.914573	strong
176	rs527234	C	G	95963798	14	TP63	JASPAR_2014	TP63	MA0525.1	ttcccaCctggtgcttgttt	0.675055	0.862273	0	1	strong
177	rs947273	C	A	120451352	9	USF1	JASPAR_2014	USF1	MA0093.2	ggcacgtgCaa	0.797226	0.895896	0	0.876499	strong
178	rs2141653	T	A	1284964	5	MEF2A	JASPAR_2014	MEF2A	MA0052.2	ttcatattttTaaaa	0.871776	0.794483	0.863544	0.0807875	strong
179	rs17036160	C	T	12329783	9	THAP1	JASPAR_2014	THAP1	MA0597.1	Cttgggctg	0.892754	0.93069	0.0854271	0.582915	weak
180	rs2027447	T	C	120440029	5	THAP1	JASPAR_2014	THAP1	MA0597.1	aagcTcttg	0.522161	0.87696	0.00502513	0.979899	strong
181	rs1129152	C	T	95888307	12	MEF2C	JASPAR_2014	MEF2C	MA0497.1	ggcCattttatgtca	0.742062	0.89939	0.0144862	0.985514	strong
182	rs35273426	C	T	41524688	6	THAP1	JASPAR_2014	THAP1	MA0597.1	ctgccCggg	0.959912	0.834581	0.683417	0.0201005	weak
183	rs2340584	A	G	95916811	11	FOXP1	JASPAR_2014	FOXP1	MA0481.1	ttctAttttttactt	0.776964	0.87405	0.022508	0.893891	strong
184	rs75214475	T	C	1290278	7	ZEB1	JASPAR_2014	ZEB1	MA0103.2	cctcacTtg	0.841581	1	0	1	strong
185	rs7767391	T	C	20725240	5	BRCA1	JASPAR_2014	BRCA1	MA0133.1	gcaaTga	0.824827	0.932536	0.0232558	0.674419	weak
186	rs7003387	C	G	95961979	4	MZF1_5-13	JASPAR_2014	MZF1_5-13	MA0057.1	cgacccCtct	0.910148	0.810544	0.6875	0	weak
187	rs73796058	C	T	1290788	7	SPIB	JASPAR_2014	SPIB	MA0081.1	Ctcccca	0.737906	0.948865	0	0.959184	strong
188	rs10026334	G	A	6294607	4	ZEB1	JASPAR_2014	ZEB1	MA0103.2	caggtGgga	0.989655	0.896239	0.891702	0.108298	strong
189	rs58552306	G	C	1339083	6	SRY	JASPAR_2014	SRY	MA0084.1	agagaGaag	0.695212	0.888046	0	0.928571	strong
190	rs7649970	C	T	12392272	5	SOX9	JASPAR_2014	SOX9	MA0077.1	ttatCgttt	0.78528	0.928635	0	0.855263	strong
191	rs13107806	T	C	6271071	4	NFIC	JASPAR_2014	NFIC	MA0161.1	ttTcaa	0.633593	0.899288	0.0131655	0.961082	strong
192	rs4293850	A	C	6292020	7	STAT2::STAT1	JASPAR_2014	STAT2::STAT1	MA0517.1	tgaaaattAaactga	0.868332	0.749796	0.967742	0.00645161	strong
193	rs1316487	C	T	1293205	2	NFIC	JASPAR_2014	NFIC	MA0161.1	gCggct	0.675097	0.915006	0.00969329	0.935185	strong
194	rs1129152	C	T	95888307	7	YY1	JASPAR_2014	YY1	MA0095.2	gtggcCatttta	0.954272	0.802275	0.998466	0.00153396	strong
195	rs9309325	A	G	60580831	7	CDX2	JASPAR_2014	CDX2	MA0465.1	ttttAtgatgc	0.91943	0.75626	1	0	strong
196	rs6802898	C	T	12391207	8	STAT2::STAT1	JASPAR_2014	STAT2::STAT1	MA0517.1	aggttttCgctttca	0.866097	0.764199	0.937097	0.0629032	strong
197	rs61073965	G	A	1325565	8	FOXL1	JASPAR_2014	FOXL1	MA0033.1	ggggcatG	0.60284	0.934559	0	0.956522	strong
198	rs28602970	A	G	41524505	5	ZNF354C	JASPAR_2014	ZNF354C	MA0130.1	gaccAc	0.937269	0.697483	1	0	strong
199	rs2129105	G	A	84302489	3	THAP1	JASPAR_2014	THAP1	MA0597.1	ttGcccttc	0.956304	0.861015	0.688442	0.100503	weak
200	rs112385083	T	C	39319872	7	ELF1	JASPAR_2014	ELF1	MA0473.1	tgcttcTgcagtt	0.690182	0.856487	0	1	strong
201	rs57696714	T	C	43626521	7	NKX3-1	JASPAR_2014	NKX3-1	MA0124.1	Taagtag	0.966697	0.819354	0.95	0.05	strong
202	rs4689394	C	G	6291003	2	BRCA1	JASPAR_2014	BRCA1	MA0133.1	gccttCt	0.697545	0.893673	0.0465116	0.813953	strong
203	rs13064760	C	T	12369401	7	FOXI1	JASPAR_2014	FOXI1	MA0042.1	tagtatCtacat	0.698104	0.876463	0	1	strong
204	rs7647481	G	A	12391813	11	AR	JASPAR_2014	AR	MA0007.2	ttccGtgatgttcag	0.826058	0.877139	0.0126718	0.670891	weak
205	rs7732628	G	A	76435346	7	FOSL1	JASPAR_2014	FOSL1	MA0477.1	tctcGgtcact	0.702336	0.855758	0	1	strong
206	rs17030859	G	A	43689904	6	SPIB	JASPAR_2014	SPIB	MA0081.1	tgaggGa	0.737635	0.965629	0	0.979592	strong
207	rs12692737	C	A	165554309	8	FOXL1	JASPAR_2014	FOXL1	MA0033.1	ccagaatC	0.601546	0.918188	0.0434783	0.956522	strong
208	rs2793823	G	A	120437718	8	SRY	JASPAR_2014	SRY	MA0084.1	aaccacaGt	0.703862	0.914638	0.0357143	0.964286	strong
209	rs17164682	A	G	1346796	8	MAX	JASPAR_2014	MAX	MA0058.2	acAggtgtct	0.883696	0.715633	1	0	strong
210	rs10098778:T	C	T	95992020	1	GATA3	JASPAR_2014	GATA3	MA0037.2	ctttatcC	0.792535	0.943829	0	1	strong
211	rs34893283	T	A	186619590	1	CEBPA	JASPAR_2014	CEBPA	MA0102.3	Ttttcatcatt	0.831372	0.879129	0	0.675741	weak
212	rs72879276	T	A	43627101	2	STAT1	JASPAR_2014	STAT1	MA0137.3	tTtgttggaag	0.858775	0.716728	0.985671	0	strong
213	rs2178442	C	T	1284741	8	SRY	JASPAR_2014	SRY	MA0084.1	aCtgtttat	0.787681	0.998456	0.0357143	0.964286	strong
214	rs6814328	A	T	1293328	1	FLI1	JASPAR_2014	FLI1	MA0475.1	gagtttcctgA	0.854785	0.874657	0.0545405	0.499046	weak
215	rs10109812	A	G	41524899	4	SPIB	JASPAR_2014	SPIB	MA0081.1	gacAgaa	0.672169	0.874151	0.0408163	0.959184	strong
216	rs13108780	A	G	6294630	5	E2F1	JASPAR_2014	E2F1	MA0024.2	cttcccActgg	0.754943	0.935173	0	1	strong
217	rs27984	C	T	55802419	7	SPIB	JASPAR_2014	SPIB	MA0081.1	Ctcctct	0.789041	1	0	0.959184	strong
218	rs4974597	A	G	1301519	12	NR2F1	JASPAR_2014	NR2F1	MA0017.1	acAtccaaaggcca	0.820706	0.86952	0.0769231	0.769231	weak
219	rs56363381	T	G	64056677	13	RUNX2	JASPAR_2014	RUNX2	MA0511.1	ccaatgtgtgggTtt	0.901795	0.878668	0.632768	0.148776	weak
220	rs79165612	A	C	43624252	12	TFAP2A	JASPAR_2014	TFAP2A	MA0003.2	cacAcccaggcagtc	0.682098	0.873278	0	1	strong
221	rs57381820	G	T	43626668	8	EGR1	JASPAR_2014	EGR1	MA0162.2	gttgggGgaggcag	0.874759	0.726516	0.967037	0	strong
222	rs28591316	A	G	41524425	5	ZNF354C	JASPAR_2014	ZNF354C	MA0130.1	gtccAc	0.985669	0.745883	1	0	strong
223	rs17164589	G	T	1283608	3	THAP1	JASPAR_2014	THAP1	MA0597.1	ccGccccca	0.946883	0.869512	0.688442	0.211055	weak
224	rs13064760	C	T	12369401	4	FOXD1	JASPAR_2014	FOXD1	MA0031.1	gtatCtac	0.707502	0.884226	0	1	strong
225	rs726816	T	G	95968413	5	SPIB	JASPAR_2014	SPIB	MA0081.1	catgTaa	0.657208	0.860346	0.0204082	0.959184	strong
226	rs9653282	A	T	165554658	5	JUND	JASPAR_2014	JUND	MA0491.1	aatgatAcaac	0.792594	0.940776	0	1	strong
227	rs9653282	A	T	165554658	8	FOXL1	JASPAR_2014	FOXL1	MA0033.1	aaatgatA	0.937111	0.605391	0.956522	0	strong
228	rs34893283	T	A	186619590	13	JUN	JASPAR_2014	JUN	MA0488.1	Ttttcatcattgg	0.851067	0.906449	0.00968142	0.765214	strong
229	rs1320164	G	A	95960767	6	MZF1_1-4	JASPAR_2014	MZF1_1-4	MA0056.1	cggggG	0.845696	0.998117	0.1	0.9	strong
230	rs12692596	C	T	161265910	4	FOXP2	JASPAR_2014	FOXP2	MA0593.1	tatCaaacaca	0.797823	0.914326	0	0.922977	strong
231	rs340877	G	A	214157246	9	ELF1	JASPAR_2014	ELF1	MA0473.1	atgtcaggGagca	0.755053	0.921357	0	1	strong
232	rs6753142	T	C	165544071	5	TFAP2A	JASPAR_2014	TFAP2A	MA0003.2	tgccctggggTtttc	0.904457	0.970884	0.0109847	0.728129	strong
233	rs4974600	G	C	1326743	4	SP1	JASPAR_2014	SP1	MA0079.3	tggggcgGgac	0.942664	0.770571	1	0	strong
234	rs340837	G	T	214162734	4	THAP1	JASPAR_2014	THAP1	MA0597.1	cgcggGccg	0.898703	0.638563	0.914573	0.0351759	strong
235	rs4234726	G	C	6272888	10	USF2	JASPAR_2014	USF2	MA0526.1	cGccacctgtt	0.902962	0.851299	0.718504	0.0527535	weak
236	rs5018647	A	C	6292799	10	RFX5	JASPAR_2014	RFX5	MA0510.1	ttccctggtAaccaa	0.922215	0.857369	0.790331	0.12849	weak
237	rs4714129	T	C	38173192	4	SPIB	JASPAR_2014	SPIB	MA0081.1	ttcTaaa	0.703075	0.905056	0.0408163	0.959184	strong
238	rs340873	G	A	214160529	5	ELF1	JASPAR_2014	ELF1	MA0473.1	ctcttcctGataa	0.944835	0.885878	0.740272	0	strong
239	rs2178442	C	T	1284741	4	SOX9	JASPAR_2014	SOX9	MA0077.1	tgaCtgttt	0.727538	0.917749	0.0131579	0.934211	strong
240	rs10098778:A	C	A	95992020	7	TAL1::GATA1	JASPAR_2014	TAL1::GATA1	MA0140.2	tttatcCatagaagacag	0.953577	0.980532	0.0127144	0.413522	weak
241	rs13103357	A	G	6294544	7	SRY	JASPAR_2014	SRY	MA0084.1	tcagacAag	0.887921	0.634865	1	0	strong
242	rs6668119	G	C	120439109	5	THAP1	JASPAR_2014	THAP1	MA0597.1	ccagGgctc	0.878146	0.521518	0.979899	0	strong
243	rs13128674	C	T	6294517	5	THAP1	JASPAR_2014	THAP1	MA0597.1	tttcCcctt	0.871756	0.516957	0.979899	0.00502513	strong
244	rs17030859	G	A	43689904	4	THAP1	JASPAR_2014	THAP1	MA0597.1	tgaggGaga	0.867623	0.611943	0.914573	0.0502513	strong
245	rs340838	A	T	214162573	2	SREBF2	JASPAR_2014	SREBF2	MA0596.1	gAgcggtgat	0.746439	0.910311	0	1	strong
246	rs57381820	G	T	43626668	4	ZNF263	JASPAR_2014	ZNF263	MA0528.1	gggGgaggcaggggaagagga	0.902574	0.789183	0.907056	0.0632097	strong
247	rs1065359	G	A	44259706	7	AR	JASPAR_2014	AR	MA0007.2	gtgcacGttctgcca	0.740965	0.871297	0.00954846	0.930394	strong
248	rs11723602	T	C	6272306	11	EBF1	JASPAR_2014	EBF1	MA0154.2	Tctctcggggc	0.879491	0.855681	0.653493	0.213115	weak
249	rs79165612	A	C	43624252	6	TFAP2C	JASPAR_2014	TFAP2C	MA0524.1	ttcacAcccaggcag	0.762351	0.953365	0	1	strong
250	rs1899951	C	T	12394840	7	SPIB	JASPAR_2014	SPIB	MA0081.1	Ctcctaa	0.715792	0.926751	0	0.959184	strong
251	rs157843	C	A	55799184	6	CDX2	JASPAR_2014	CDX2	MA0465.1	ttaccCtaaat	0.766476	0.929646	0	1	strong
252	rs726816	T	G	95968413	7	FOXC1	JASPAR_2014	FOXC1	MA0032.1	tgcatgTa	0.994399	0.669199	1	0	strong
253	rs10929989	A	G	161351779	7	FOXL1	JASPAR_2014	FOXL1	MA0033.1	tAtgtctg	0.969112	0.710971	0.913043	0.0869565	strong
254	rs6599299	T	C	1305018	5	ZNF354C	JASPAR_2014	ZNF354C	MA0130.1	gTggtg	0.948018	0.708232	1	0	strong
255	rs4234726	G	C	6272888	4	MZF1_1-4	JASPAR_2014	MZF1_1-4	MA0056.1	tcGcca	0.79664	1	0	0.95	strong
256	rs896852	G	T	95960886	2	NRF1	JASPAR_2014	NRF1	MA0506.1	agcccaagcGc	0.85122	0.768986	0.865268	0.134732	strong
257	rs4688989	T	C	6290594	4	SPIB	JASPAR_2014	SPIB	MA0081.1	ttcTgcc	0.708168	0.91015	0.0408163	0.959184	strong
258	rs340877	G	A	214157246	8	REL	JASPAR_2014	REL	MA0101.1	ggGagcaccc	0.800521	0.946028	0	0.882353	strong
259	rs72881068	C	T	43690860	6	ZNF354C	JASPAR_2014	ZNF354C	MA0130.1	caccaC	0.948018	0.759005	0.9375	0	strong
260	rs340872	A	T	214160548	8	GATA2	JASPAR_2014	GATA2	MA0036.2	ggagatAaactggg	0.922958	0.763862	0.988356	0.0116438	strong
261	rs4735333	G	A	95955074	13	HNF4A	JASPAR_2014	HNF4A	MA0114.2	ccGctcaaggtccag	0.868398	0.805905	0.804568	0.105499	weak
262	rs79165612	A	C	43624252	9	INSM1	JASPAR_2014	INSM1	MA0155.1	cacAcccaggca	0.774773	0.933742	0	1	strong
263	rs6446481	C	A	6295583	5	THAP1	JASPAR_2014	THAP1	MA0597.1	aagcCccca	0.90949	0.558349	0.979899	0.0150754	strong
264	rs6446481	C	A	6295583	9	INSM1	JASPAR_2014	INSM1	MA0155.1	agcCcccagccc	0.873259	0.71429	1	0	strong
265	rs12999941	C	T	60579624	6	FOXL1	JASPAR_2014	FOXL1	MA0033.1	taCgaaca	0.692134	0.950275	0.0869565	0.913043	strong
266	rs340838	A	T	214162573	2	THAP1	JASPAR_2014	THAP1	MA0597.1	ggaggggAg	0.854029	0.79235	0.628141	0.0753769	weak
267	rs6446481	C	A	6295583	7	BRCA1	JASPAR_2014	BRCA1	MA0133.1	gcaagcC	0.902606	0.854475	0.511628	0.0697674	weak
268	rs73796058	C	T	1290788	5	SP2	JASPAR_2014	SP2	MA0516.1	tgccCtccccaggcc	0.891091	0.739714	0.974496	0.0255042	strong
269	rs57381820	G	T	43626668	4	MZF1_1-4	JASPAR_2014	MZF1_1-4	MA0056.1	gggGga	0.997489	0.804832	0.95	0.05	strong
270	rs7561287	A	G	43689071	6	TAL1::GATA1	JASPAR_2014	TAL1::GATA1	MA0140.2	ctggctccaggcAatacc	0.744756	0.902125	0	1	strong
271	rs2340586	G	A	95969261	5	SP1	JASPAR_2014	SP1	MA0079.3	ccgggcGgggt	0.918251	0.754913	0.991642	0.00835814	strong
272	rs10099059	G	C	95986972	8	TFAP2C	JASPAR_2014	TFAP2C	MA0524.1	gtacctgGagcctgt	0.858696	0.828677	0.505644	0.0671334	weak
273	rs75214475	T	C	1290278	6	NHLH1	JASPAR_2014	NHLH1	MA0048.1	cctcacTtgcgc	0.72853	0.858458	0.0185185	0.962963	strong
274	rs6599299	T	C	1305018	13	TFAP2C	JASPAR_2014	TFAP2C	MA0524.1	caggaccgcaggTgg	0.863067	0.900126	0.000596983	0.429176	weak
275	rs6738627	G	A	165544450	6	FOXL1	JASPAR_2014	FOXL1	MA0033.1	tccacGta	0.727225	0.985366	0.0869565	0.913043	strong
276	rs1316487	C	T	1293205	5	ZNF354C	JASPAR_2014	ZNF354C	MA0130.1	gCggct	0.693665	0.933451	0	1	strong
277	rs13405076	T	C	43735353	9	HINFP	JASPAR_2014	HINFP	MA0131.1	aTggacgttt	0.837623	0.974546	0	0.95	strong
278	rs6446482	C	G	6295693	3	ZNF354C	JASPAR_2014	ZNF354C	MA0130.1	gtgCta	0.686735	0.926521	0	1	strong
279	rs7612812	T	A	23432567	10	MEF2A	JASPAR_2014	MEF2A	MA0052.2	tccttaaaaTaattc	0.85556	0.702723	0.995927	0.00407332	strong
280	rs13064760	C	T	12369401	8	FOXA1	JASPAR_2014	FOXA1	MA0148.3	ttagtatCtacatag	0.807845	0.945597	0	0.941294	strong
281	rs4293850	A	C	6292020	16	MAFF	JASPAR_2014	MAFF	MA0495.1	ttAaactgatgattttga	0.871361	0.856047	0.538562	0.0653298	weak
282	rs17036342	A	G	12393682	6	FOXH1	JASPAR_2014	FOXH1	MA0479.1	tgtaaAttccc	0.851085	0.692557	1	0	strong
283	rs11726179	G	A	1321978	3	BRCA1	JASPAR_2014	BRCA1	MA0133.1	ccGaccc	0.608218	0.991377	0.0232558	0.953488	strong
284	rs13108780	A	G	6294630	2	FLI1	JASPAR_2014	FLI1	MA0475.1	caccttcccAc	0.80419	0.871776	0	0.767657	strong
285	rs2141653	T	A	1284964	6	MEF2C	JASPAR_2014	MEF2C	MA0497.1	tcatattttTaaaaa	0.904703	0.863714	0.731553	0.119058	weak
286	rs11939426	T	C	1292772	7	USF1	JASPAR_2014	USF1	MA0093.2	ctcaggTgatc	0.900965	0.733788	1	0	strong
287	rs11729031	T	C	1292014	8	FOXA1	JASPAR_2014	FOXA1	MA0148.3	tcactgtTtcctttc	0.89657	0.758819	0.941294	0	strong
288	rs2641348:T	A	T	120437884	6	FOXL1	JASPAR_2014	FOXL1	MA0033.1	taAgccta	0.684942	0.970255	0	0.913043	strong
289	rs2198550	A	C	165556760	9	FOXI1	JASPAR_2014	FOXI1	MA0042.1	acaAaaagaaaa	0.876084	0.921262	0	0.516129	weak
290	rs12639094	T	A	12348581	10	SMAD2::SMAD3::SMAD4	JASPAR_2014	SMAD2::SMAD3::SMAD4	MA0513.1	cagTgcaagactc	0.897779	0.82112	0.850945	0.107898	strong
291	rs10275989	C	T	28159696	3	BRCA1	JASPAR_2014	BRCA1	MA0133.1	ctctCgt	0.510634	0.893793	0.0232558	0.953488	strong
292	rs340873	G	A	214160529	11	GATA2	JASPAR_2014	GATA2	MA0036.2	cctGataatttgga	0.864945	0.694284	1	0	strong
293	rs2879813	A	G	95960947	8	EBF1	JASPAR_2014	EBF1	MA0154.2	gtcccgaAggg	0.779081	0.927949	0.0320484	0.967952	strong
294	rs9653282	A	T	165554658	8	JUNB	JASPAR_2014	JUNB	MA0490.1	aaatgatAcaa	0.793386	0.951724	0	1	strong
295	rs6984240	C	T	95988381	5	SOX9	JASPAR_2014	SOX9	MA0077.1	agatCgtgc	0.711241	0.854596	0	0.855263	strong
296	rs13130845	A	C	6297646	3	ZNF354C	JASPAR_2014	ZNF354C	MA0130.1	gaAcac	0.697483	0.937269	0	1	strong
297	rs17030925	A	C	43713808	10	ELK1	JASPAR_2014	ELK1	MA0028.1	tcacaggaaA	0.859473	0.807926	0.464286	0	weak
298	rs6446482	C	G	6295693	6	TFAP2C	JASPAR_2014	TFAP2C	MA0524.1	aggcctgtgCtacct	0.713336	0.90435	0	1	strong
299	rs7004862	T	G	95876963	4	SPIB	JASPAR_2014	SPIB	MA0081.1	ttcTgaa	0.707903	0.918862	0	0.959184	strong
300	rs10098778:T	C	T	95992020	7	TAL1::GATA1	JASPAR_2014	TAL1::GATA1	MA0140.2	tttatcCatagaagacag	0.953577	0.990563	0.0127144	0.562664	weak
301	rs6709988	C	T	43601317	6	NKX3-1	JASPAR_2014	NKX3-1	MA0124.1	atattCa	0.697128	0.852657	0	0.95	strong
302	rs7612096	T	C	123136248	8	SP2	JASPAR_2014	SP2	MA0516.1	agccctcTtcccctc	0.723702	0.88111	0.0177936	0.982206	strong
303	rs340836	C	T	214163069	3	MZF1_1-4	JASPAR_2014	MZF1_1-4	MA0056.1	tccCcc	0.997489	0.845068	0.9	0.1	strong
304	rs2141653	T	A	1284964	10	FOXI1	JASPAR_2014	FOXI1	MA0042.1	tcatattttTaa	0.860199	0.775769	0.774194	0	strong
305	rs4688989	T	C	6290594	5	SP2	JASPAR_2014	SP2	MA0516.1	tttcTgccccttcct	0.739286	0.890662	0.0255042	0.974496	strong
306	rs3806754	A	G	1350186	4	SP2	JASPAR_2014	SP2	MA0516.1	agcagagggcgAgct	0.752798	0.923148	0	0.995848	strong
307	rs12053054	C	T	161350776	6	ZNF354C	JASPAR_2014	ZNF354C	MA0130.1	acccaC	0.945551	0.756538	0.9375	0	strong
308	rs10098778:A	C	A	95992020	5	SOX9	JASPAR_2014	SOX9	MA0077.1	tatcCatag	0.767156	0.901689	0.0526316	0.855263	strong
309	rs7732628	G	A	76435346	8	FOSL2	JASPAR_2014	FOSL2	MA0478.1	ctcGgtcactg	0.692805	0.851367	0	1	strong
310	rs10026334	G	A	6294607	4	ZNF354C	JASPAR_2014	ZNF354C	MA0130.1	gtGgga	0.920471	0.680685	1	0	strong
311	rs243025	C	T	60582051	9	RFX5	JASPAR_2014	RFX5	MA0510.1	tcacctggCgacttg	0.873172	0.826742	0.727766	0.166753	weak
312	rs340879	T	C	214156514	11	EGR1	JASPAR_2014	EGR1	MA0162.2	gccccgctccTgcc	0.703726	0.852786	0.0248042	0.975196	strong
313	rs17036342	A	G	12393682	6	NFKB1	JASPAR_2014	NFKB1	MA0105.3	tgtaaAttccc	0.863685	0.70129	1	0	strong
314	rs9309325	A	G	60580831	6	SRY	JASPAR_2014	SRY	MA0084.1	tttAtgatg	0.719142	0.897143	0.0714286	0.928571	strong
315	rs7732628	G	A	76435346	11	JUN (var.2)	JASPAR_2014	JUN (var.2)	MA0489.1	ctcGgtcactgtca	0.709912	0.858625	0	0.981836	strong
316	rs12649341	G	A	6294759	1	SPIB	JASPAR_2014	SPIB	MA0081.1	Gtgggaa	0.862396	0.944358	0	0.632653	weak
317	rs17164589	G	T	1283608	6	MZF1_1-4	JASPAR_2014	MZF1_1-4	MA0056.1	Gccccc	0.826015	0.997489	0	0.9	strong
318	rs527234	C	G	95963798	6	USF2	JASPAR_2014	USF2	MA0526.1	tcccaCctggt	0.8589	0.694957	1	0	strong
319	rs6989203	G	A	41523745	1	FOXL1	JASPAR_2014	FOXL1	MA0033.1	tatgaatG	0.935753	0.965293	0.0434783	0.478261	weak
320	rs243025	C	T	60582051	12	TAL1::TCF3	JASPAR_2014	TAL1::TCF3	MA0091.1	tcatcacctggC	0.83763	0.888955	0.0909091	0.772727	weak
321	rs10441538	G	A	95868608	11	DUX4	JASPAR_2014	DUX4	MA0468.1	caattttatcG	0.755797	0.852465	0	0.884371	strong
322	rs4664331	C	A	161348622	6	FOXL1	JASPAR_2014	FOXL1	MA0033.1	cccaaCta	0.659249	0.944562	0	0.913043	strong
323	rs11939426	T	C	1292772	5	MAX	JASPAR_2014	MAX	MA0058.2	tcaggTgatc	0.870402	0.702339	1	0	strong
324	rs6983948	C	T	95988209	9	MAX	JASPAR_2014	MAX	MA0058.2	gCaggtggat	0.867596	0.699534	1	0	strong
325	rs35273426	C	T	41524688	10	TFAP2A	JASPAR_2014	TFAP2A	MA0003.2	ctgccCggggcacat	0.821017	0.865167	0.180463	0.733229	weak
326	rs10097617	T	C	95961626	8	SP1	JASPAR_2014	SP1	MA0079.3	gctccgcTcgc	0.718255	0.890348	0	1	strong
327	rs76450091	T	C	43767189	8	CEBPA	JASPAR_2014	CEBPA	MA0102.3	agtTgggaaat	0.891477	0.803716	0.798146	0	strong
328	rs508419	A	G	41522991	6	NR2C2	JASPAR_2014	NR2C2	MA0504.1	cggcctctcAcctat	0.851425	0.776801	0.792405	0	strong
329	rs2340534	G	A	95992330	12	FOXI1	JASPAR_2014	FOXI1	MA0042.1	Gaaaaaaaaaac	0.837817	0.900802	0.0322581	0.774194	strong
330	rs6991067	A	G	95875676	9	FOSL2	JASPAR_2014	FOSL2	MA0478.1	gtAaatcactt	0.807748	0.942262	0	0.961452	strong
331	rs71330995	G	A	123124513	7	BRCA1	JASPAR_2014	BRCA1	MA0133.1	Gctttgt	0.89752	0.849389	0.511628	0.0697674	weak
332	rs58552306	G	C	1339083	2	BRCA1	JASPAR_2014	BRCA1	MA0133.1	aGaagcc	0.707959	0.904087	0.0465116	0.813953	strong
333	rs7429365	A	C	123137791	8	SRY	JASPAR_2014	SRY	MA0084.1	acttacaAc	0.867236	0.648353	0.964286	0	strong
334	rs340878	G	C	214157049	5	E2F1	JASPAR_2014	E2F1	MA0024.2	tttctcGccga	0.888653	0.708422	1	0	strong
335	rs6752978	G	T	165552942	6	SOX9	JASPAR_2014	SOX9	MA0077.1	tgattGtct	0.861483	0.654495	0.947368	0	strong
336	rs10097617	T	C	95961626	8	SP2	JASPAR_2014	SP2	MA0516.1	gctccgcTcgccgtc	0.711677	0.869085	0.0177936	0.982206	strong
337	rs4342257	G	C	6290037	9	KLF5	JASPAR_2014	KLF5	MA0599.1	cGgggggagc	0.871208	0.721113	0.965028	0	strong
338	rs11729031	T	C	1292014	6	FOXP2	JASPAR_2014	FOXP2	MA0593.1	actgtTtcctt	0.880623	0.723766	1	0	strong
339	rs6837701	C	T	1293302	7	SRY	JASPAR_2014	SRY	MA0084.1	gtCgtcttt	0.631482	0.884538	0	1	strong
340	rs13108780	A	G	6294630	4	E2F6	JASPAR_2014	E2F6	MA0471.1	ccttcccActg	0.895682	0.947876	0.0475154	0.708741	weak
341	rs4689389	G	A	6272718	4	SOX9	JASPAR_2014	SOX9	MA0077.1	ggacaGtga	0.69285	0.88306	0.0131579	0.934211	strong
342	rs17030859	G	A	43689904	4	EHF	JASPAR_2014	EHF	MA0598.1	gaggGaga	0.80662	0.960334	0	1	strong
343	rs57381820	G	T	43626668	4	THAP1	JASPAR_2014	THAP1	MA0597.1	ttgggGgag	0.876101	0.615961	0.914573	0.0351759	strong
344	rs2129105	G	A	84302489	7	FOXC1	JASPAR_2014	FOXC1	MA0032.1	tGcccttc	0.659361	0.98456	0	1	strong
345	rs7648806	G	T	186616305	6	FOXL1	JASPAR_2014	FOXL1	MA0033.1	taGggatg	0.65675	0.942063	0	0.913043	strong
346	rs6820509	A	G	6295750	5	MAX	JASPAR_2014	MAX	MA0058.2	ctacAcctgg	0.874483	0.706421	1	0	strong
347	rs6991067	A	G	95875676	8	JUND	JASPAR_2014	JUND	MA0491.1	agtAaatcact	0.782715	0.907756	0	0.960036	strong
348	rs73069988	G	A	1290393	6	ZNF354C	JASPAR_2014	ZNF354C	MA0130.1	Gtggct	0.933451	0.744438	0.9375	0	strong
349	rs11729031	T	C	1292014	7	FOXI1	JASPAR_2014	FOXI1	MA0042.1	cactgtTtcctt	0.853425	0.675067	1	0	strong
350	rs4689394	C	G	6291003	6	SRY	JASPAR_2014	SRY	MA0084.1	cttCtcatt	0.685019	0.877854	0	0.928571	strong
351	rs11705701	G	A	185544309	5	E2F4	JASPAR_2014	E2F4	MA0470.1	tggcGggattc	0.928675	0.760894	1	0	strong
352	rs2340584	A	G	95916811	11	MEF2C	JASPAR_2014	MEF2C	MA0497.1	ttctAttttttactt	0.928435	0.798826	0.946582	0.028067	strong
353	rs4664331	C	A	161348622	5	BRCA1	JASPAR_2014	BRCA1	MA0133.1	ccaaCta	0.926881	0.842253	0.674419	0.162791	weak
354	rs7612096	T	C	123136248	5	KLF5	JASPAR_2014	KLF5	MA0599.1	cctcTtcccc	0.710166	0.884787	0	1	strong
355	rs13103357	A	G	6294544	3	BRCA1	JASPAR_2014	BRCA1	MA0133.1	acAaggg	0.87594	0.492782	0.953488	0.0232558	strong
356	rs5018647	A	C	6292799	5	ESR2	JASPAR_2014	ESR2	MA0258.2	tggtAaccaagtcct	0.7912	0.926107	0	0.924542	strong
357	rs9653282	A	T	165554658	5	FOSL1	JASPAR_2014	FOSL1	MA0477.1	aatgatAcaac	0.780122	0.933544	0	1	strong
358	rs9297949	A	C	95969445	8	SRY	JASPAR_2014	SRY	MA0084.1	ggacacaAa	0.90888	0.689997	0.964286	0	strong
359	rs6830765	T	C	6271826	11	TFAP2C	JASPAR_2014	TFAP2C	MA0524.1	cctcTtcgggcctca	0.684412	0.863696	0.0103658	0.989634	strong
360	rs6838400	C	G	6295427	3	EBF1	JASPAR_2014	EBF1	MA0154.2	tctcaggaCag	0.714632	0.891812	0	1	strong
361	rs6599300	G	A	1305269	6	ZNF354C	JASPAR_2014	ZNF354C	MA0130.1	Gtggct	0.933451	0.744438	0.9375	0	strong
362	rs11726179	G	A	1321978	2	NFIC	JASPAR_2014	NFIC	MA0161.1	ctccGa	0.650203	0.890112	0.00969329	0.935185	strong
363	rs13405076	T	C	43735353	5	ELK1	JASPAR_2014	ELK1	MA0028.1	tggaTggacg	0.734119	0.873311	0.0357143	0.857143	strong
364	rs17164682	A	G	1346796	4	USF2	JASPAR_2014	USF2	MA0526.1	aacAggtgtct	0.897502	0.733559	1	0	strong
365	rs340875	G	C	214158986	2	BRCA1	JASPAR_2014	BRCA1	MA0133.1	cttttGc	0.896158	0.700031	0.813953	0.0465116	strong
366	rs2011567	G	A	95971920	4	BRCA1	JASPAR_2014	BRCA1	MA0133.1	ccaGgct	0.645287	0.854771	0.0930233	0.837209	strong
367	rs6991067	A	G	95875676	12	JUN (var.2)	JASPAR_2014	JUN (var.2)	MA0489.1	gtAaatcacttcct	0.846893	0.963223	0	0.912742	strong
368	rs947273	C	A	120451352	2	BRCA1	JASPAR_2014	BRCA1	MA0133.1	gCaatag	0.873078	0.688837	0.813953	0.0930233	strong
369	rs7429365	A	C	123137791	8	CEBPB	JASPAR_2014	CEBPB	MA0466.1	acttacaAcat	0.828143	0.853167	0.0869801	0.522182	weak
370	rs7609045	G	A	165555207	7	NFIL3	JASPAR_2014	NFIL3	MA0025.1	ttatctGatcc	0.725347	0.880123	0	1	strong
371	rs10937717	T	A	6295087	5	FOXP2	JASPAR_2014	FOXP2	MA0593.1	attgttTcccc	0.869991	0.713133	1	0	strong
372	rs6983948	C	T	95988209	3	USF2	JASPAR_2014	USF2	MA0526.1	ggCaggtggat	0.863946	0.700003	1	0	strong
373	rs73069999	C	G	1291463	6	INSM1	JASPAR_2014	INSM1	MA0155.1	gggcaCgggccg	0.726866	0.885835	0	1	strong
374	rs1127065:T	C	T	44259871	10	NFYB	JASPAR_2014	NFYB	MA0502.1	tggatCggcttgctg	0.718307	0.876596	0	1	strong
375	rs1127065:G	C	G	44259871	6	THAP1	JASPAR_2014	THAP1	MA0597.1	gatCggctt	0.753574	0.881754	0.00502513	0.683417	weak
376	rs1453377	C	T	95969947	4	TEAD1	JASPAR_2014	TEAD1	MA0090.1	ctgaggaaCgtg	0.856762	0.999481	0	1	strong
377	rs896853	G	C	95960855	5	KLF5	JASPAR_2014	KLF5	MA0599.1	agggcGggga	0.985478	0.810857	1	0	strong
378	rs6544669	T	C	43736171	5	POU2F2	JASPAR_2014	POU2F2	MA0507.1	tgggTttgcatcc	0.882841	0.739737	1	0	strong
379	rs6802898	C	T	12391207	10	IRF1	JASPAR_2014	IRF1	MA0050.2	acaggttttCgctttcaagta	0.899881	0.812439	0.917034	0.0829662	strong
380	rs73793383	G	A	1359604	13	TFAP2A	JASPAR_2014	TFAP2A	MA0003.2	taagccccggggGca	0.870615	0.815332	0.677717	0.022754	weak
381	rs6752978	G	T	165552942	6	SRY	JASPAR_2014	SRY	MA0084.1	attGtcttg	0.957839	0.765004	0.928571	0	strong
382	rs56363381	T	G	64056677	9	INSM1	JASPAR_2014	INSM1	MA0155.1	tgtgtgggTttt	0.700881	0.85985	0	1	strong
383	rs6747229	T	A	43712610	12	FOXI1	JASPAR_2014	FOXI1	MA0042.1	Taaaaaaaaaac	0.840555	0.900802	0.0645161	0.774194	strong
384	rs2276904	G	A	1349029	5	AR	JASPAR_2014	AR	MA0007.2	aggcGcagggtgagt	0.750292	0.927686	0	1	strong
385	rs6983948	C	T	95988209	9	ZEB1	JASPAR_2014	ZEB1	MA0103.2	Caggtggat	0.916875	0.758456	1	0	strong
386	rs11729031	T	C	1292014	9	FOXP1	JASPAR_2014	FOXP1	MA0481.1	cactgtTtcctttct	0.858278	0.694653	1	0	strong
387	rs2340534	G	A	95992330	8	IRF2	JASPAR_2014	IRF2	MA0051.1	tcaaagcGaaaaaaaaaa	0.868085	0.757615	1	0	strong
388	rs13274945	C	T	95986626	8	INSM1	JASPAR_2014	INSM1	MA0155.1	tgccCccagcaa	0.8756	0.716631	1	0	strong
389	rs9814811	C	T	186617651	5	SP1	JASPAR_2014	SP1	MA0079.3	ctccCacctca	0.86347	0.700131	0.991642	0.00835814	strong
390	rs78681698	A	G	43598160	8	FOXL1	JASPAR_2014	FOXL1	MA0033.1	aatgaatA	0.948524	0.616804	0.956522	0	strong
391	rs11732208	G	C	6292716	6	E2F6	JASPAR_2014	E2F6	MA0471.1	tggtgGgagac	0.91522	0.747816	1	0	strong
392	rs28591316	A	G	41524425	9	RUNX2	JASPAR_2014	RUNX2	MA0511.1	tggtccAcagtgccc	0.850536	0.690412	0.983051	0.00282486	strong
393	rs68146447	G	A	186618976	12	RORA_2	JASPAR_2014	RORA_2	MA0072.1	ttGacccatttccc	0.930382	0.805118	1	0	strong
394	rs340879	T	C	214156514	9	KLF5	JASPAR_2014	KLF5	MA0599.1	cccgctccTg	0.764875	0.909531	0.0349717	0.965028	strong
395	rs12053054	C	T	161350776	6	MZF1_1-4	JASPAR_2014	MZF1_1-4	MA0056.1	Cccccg	0.845696	0.998117	0.1	0.9	strong
396	rs73796058	C	T	1290788	5	KLF5	JASPAR_2014	KLF5	MA0599.1	tgccCtcccc	0.873521	0.6989	1	0	strong
397	rs527234	C	G	95963798	3	E2F6	JASPAR_2014	E2F6	MA0471.1	tcttcccaCct	0.940195	0.772791	1	0	strong
398	rs6991067	A	G	95875676	9	JUNB	JASPAR_2014	JUNB	MA0490.1	gtAaatcactt	0.834808	0.95356	0	0.926083	strong
399	rs2293632	C	T	1291478	4	SRY	JASPAR_2014	SRY	MA0084.1	tttgtCgtc	0.869886	0.905244	0.107143	0.642857	weak
400	rs5018647	A	C	6292799	8	FOXC1	JASPAR_2014	FOXC1	MA0032.1	ccctggtA	0.979862	0.654662	1	0	strong
401	rs6599300	G	A	1305269	9	MAX	JASPAR_2014	MAX	MA0058.2	gtgcacttGt	0.877722	0.70966	1	0	strong
402	rs12053054	C	T	161350776	7	SP1	JASPAR_2014	SP1	MA0079.3	cacccaCcccc	0.921117	0.749024	1	0	strong
403	rs78122234	C	T	1290873	6	FOXC1	JASPAR_2014	FOXC1	MA0032.1	taCgatac	0.979214	0.654014	1	0	strong
404	rs4735333	G	A	95955074	4	HNF4G	JASPAR_2014	HNF4G	MA0484.1	accGctcaaggtcca	0.855671	0.794944	0.791367	0.116695	weak
405	rs12692596	C	T	161265910	7	FOXP1	JASPAR_2014	FOXP1	MA0481.1	aagtatCaaacacag	0.838027	0.907171	0.0128617	0.758842	strong
406	rs10100651	G	C	95887225	5	BRCA1	JASPAR_2014	BRCA1	MA0133.1	atGttgc	0.950388	0.861913	0.674419	0.139535	weak
407	rs2244337	A	C	84300694	6	FOXC1	JASPAR_2014	FOXC1	MA0032.1	taAcacgt	0.654417	0.979616	0	1	strong
408	rs340879	T	C	214156514	5	E2F6	JASPAR_2014	E2F6	MA0471.1	cgctccTgccg	0.7945	0.95897	0.00253899	0.997461	strong
409	rs4689395	G	A	6295985	12	TFAP2C	JASPAR_2014	TFAP2C	MA0524.1	gggtccttcagGggc	0.878141	0.687127	1	0	strong
410	rs1912980	C	T	60581855	5	THAP1	JASPAR_2014	THAP1	MA0597.1	tggcCcttc	0.892943	0.538145	0.979899	0.00502513	strong
411	rs72879276	T	A	43627101	8	SRY	JASPAR_2014	SRY	MA0084.1	tTtgttgga	0.899367	0.680485	0.964286	0	strong
412	rs2793830	G	A	120466108	12	FOXF2	JASPAR_2014	FOXF2	MA0030.1	tacatttaaacGta	0.73091	0.88095	0	1	strong
413	rs6599299	T	C	1305018	5	ZEB1	JASPAR_2014	ZEB1	MA0103.2	caggTggtg	0.901363	0.742945	1	0	strong
414	rs9368226	T	C	20723057	4	BRCA1	JASPAR_2014	BRCA1	MA0133.1	cagTtgg	0.95728	0.747797	0.837209	0.0930233	strong
415	rs80097454	C	T	1324993	3	BRCA1	JASPAR_2014	BRCA1	MA0133.1	atctCgg	0.47905	0.862209	0.0232558	0.953488	strong
416	rs2453058	C	T	120480709	2	BRCA1	JASPAR_2014	BRCA1	MA0133.1	aCaagaa	0.863394	0.667266	0.813953	0.0465116	strong
417	rs11939426	T	C	1292772	7	USF2	JASPAR_2014	USF2	MA0526.1	ctcaggTgatc	0.926316	0.762373	1	0	strong
418	rs72501965	C	T	1290191	3	TEAD1	JASPAR_2014	TEAD1	MA0090.1	gcCattcctcac	0.898178	0.755459	1	0	strong
419	rs72879276	T	A	43627101	2	STAT3	JASPAR_2014	STAT3	MA0144.2	tTtgttggaag	0.868511	0.721033	0.967253	0.0327475	strong
420	rs57381820	G	T	43626668	8	SP1	JASPAR_2014	SP1	MA0079.3	gggGgaggcag	0.869446	0.697353	1	0	strong
421	rs9309325	A	G	60580831	2	BRCA1	JASPAR_2014	BRCA1	MA0133.1	tttttAt	0.671113	0.867241	0.0465116	0.813953	strong
422	rs7732628	G	A	76435346	8	JUNB	JASPAR_2014	JUNB	MA0490.1	ctcGgtcactg	0.714416	0.872754	0	1	strong
423	rs527234	C	G	95963798	6	ZNF354C	JASPAR_2014	ZNF354C	MA0130.1	tcccaC	0.920471	0.744059	0.9375	0.0625	strong
424	rs28602970	A	G	41524505	9	RUNX2	JASPAR_2014	RUNX2	MA0511.1	ctgaccAcagagggg	0.93267	0.772547	0.983051	0.00282486	strong
425	rs7612812	T	A	23432567	7	FOXL1	JASPAR_2014	FOXL1	MA0033.1	ttaaaaTa	0.981756	0.696443	0.913043	0	strong
426	rs6599300	G	A	1305269	7	FOXL1	JASPAR_2014	FOXL1	MA0033.1	tGtggctt	0.700299	0.958439	0.0869565	0.913043	strong
427	rs4714129	T	C	38173192	2	BRCA1	JASPAR_2014	BRCA1	MA0133.1	cTaaatg	0.676524	0.872652	0.0465116	0.813953	strong
428	rs13128674	C	T	6294517	4	MZF1_1-4	JASPAR_2014	MZF1_1-4	MA0056.1	tcCcct	0.996862	0.793501	0.95	0	strong
429	rs4974597	A	G	1301519	4	HNF4G	JASPAR_2014	HNF4G	MA0484.1	aacAtccaaaggcca	0.899341	0.960068	0.116695	0.791367	weak
430	rs2197423	G	A	12391583	9	THAP1	JASPAR_2014	THAP1	MA0597.1	gtgccatcG	0.867917	0.905853	0.0854271	0.582915	weak
431	rs6991067	A	G	95875676	8	FOXC1	JASPAR_2014	FOXC1	MA0032.1	aatgagtA	0.992668	0.667469	1	0	strong
432	rs6991067	A	G	95875676	4	FOSL1	JASPAR_2014	FOSL1	MA0477.1	agtAaatcact	0.787824	0.941246	0	1	strong
433	rs340877	G	A	214157246	8	ELK1	JASPAR_2014	ELK1	MA0028.1	tgtcaggGag	0.633757	0.861439	0.0357143	0.964286	strong
434	rs7004862	T	G	95876963	6	ELK1	JASPAR_2014	ELK1	MA0028.1	aattcTgaat	0.753639	0.891394	0.142857	0.857143	strong
435	rs7672093	C	A	1304743	4	THAP1	JASPAR_2014	THAP1	MA0597.1	tctCcctca	0.867623	0.607483	0.914573	0.0351759	strong
436	rs7003387	C	G	95961979	10	E2F1	JASPAR_2014	E2F1	MA0024.2	cCtctcgccga	0.899418	0.852528	0.520302	0	weak
437	rs2197423	G	A	12391583	5	JUN	JASPAR_2014	JUN	MA0488.1	gtgccatcGtgtc	0.736175	0.884772	0	1	strong
438	rs4234726	G	C	6272888	3	SP1	JASPAR_2014	SP1	MA0079.3	tcGccacctgt	0.777902	0.854005	0	0.76746	strong
439	rs7625805	C	T	64088232	9	SMAD2::SMAD3::SMAD4	JASPAR_2014	SMAD2::SMAD3::SMAD4	MA0513.1	aggtctccCactg	0.897781	0.732944	0.996663	0	strong
440	rs340875	G	C	214158986	5	SPIB	JASPAR_2014	SPIB	MA0081.1	ttGccca	0.741311	0.948865	0	0.959184	strong
441	rs80097454	C	T	1324993	2	NFIC	JASPAR_2014	NFIC	MA0161.1	tCggat	0.651337	0.891246	0.00969329	0.935185	strong
442	rs12999941	C	T	60579624	6	FOXC1	JASPAR_2014	FOXC1	MA0032.1	taCgaaca	0.982741	0.657541	1	0	strong
443	rs6753142	T	C	165544071	3	THAP1	JASPAR_2014	THAP1	MA0597.1	ctggggTtt	0.773324	0.868613	0.100503	0.688442	weak
444	rs12649341	G	A	6294759	5	POU2F2	JASPAR_2014	POU2F2	MA0507.1	acatggaaGtggg	0.764087	0.907191	0	1	strong
445	rs340873	G	A	214160529	4	ELK1	JASPAR_2014	ELK1	MA0028.1	cttcctGata	0.862272	0.808758	0.678571	0.107143	weak
446	rs7649970	C	T	12392272	11	GATA2	JASPAR_2014	GATA2	MA0036.2	tagcacttatCgtt	0.876548	0.705886	1	0	strong
447	rs340878	G	C	214157049	4	MZF1_1-4	JASPAR_2014	MZF1_1-4	MA0056.1	tcGccg	0.794757	0.998117	0	0.95	strong
448	rs4273545	G	T	6271416	7	FOXC1	JASPAR_2014	FOXC1	MA0032.1	caggggGa	0.65887	0.984069	0	1	strong
449	rs17164589	G	T	1283608	11	INSM1	JASPAR_2014	INSM1	MA0155.1	cGcccccatcct	0.863356	0.830338	0.666667	0.125	weak
450	rs72501965	C	T	1290191	3	NFIC	JASPAR_2014	NFIC	MA0161.1	tgcCat	0.926253	0.646918	0.971209	0.0117188	strong
451	rs6738627	G	A	165544450	6	FOXC1	JASPAR_2014	FOXC1	MA0032.1	tccacGta	0.99152	0.66632	1	0	strong
452	rs7625805	C	T	64088232	8	FOXC1	JASPAR_2014	FOXC1	MA0032.1	Cactgact	0.670442	0.995642	0	1	strong
453	rs968919	C	T	60579988	6	ZNF354C	JASPAR_2014	ZNF354C	MA0130.1	ttccaC	0.97492	0.785907	0.9375	0	strong
454	rs6446482	C	G	6295693	11	RUNX2	JASPAR_2014	RUNX2	MA0511.1	gaggcctgtgCtacc	0.745329	0.918309	0	0.998117	strong
455	rs2340586	G	A	95969261	5	KLF5	JASPAR_2014	KLF5	MA0599.1	cgggcGgggt	0.97165	0.797029	1	0	strong
456	rs2198550	A	C	165556760	6	SRY	JASPAR_2014	SRY	MA0084.1	ccacaAaaa	0.713449	0.906284	0	0.928571	strong
457	rs7647481	G	A	12391813	5	ELK1	JASPAR_2014	ELK1	MA0028.1	attccGtgat	0.89675	0.757558	0.857143	0.0357143	strong
458	rs57381820	G	T	43626668	6	E2F6	JASPAR_2014	E2F6	MA0471.1	ttgggGgaggc	0.866099	0.698695	1	0	strong
459	rs7647481	G	A	12391813	7	CEBPB	JASPAR_2014	CEBPB	MA0466.1	tattccGtgat	0.82756	0.87229	0.100659	0.75095	weak
460	rs1129152	C	T	95888307	11	MEF2A	JASPAR_2014	MEF2A	MA0052.2	tggcCattttatgtc	0.699855	0.856177	0	0.999321	strong
461	rs9814811	C	T	186617651	5	E2F6	JASPAR_2014	E2F6	MA0471.1	tcctccCacct	0.920856	0.756386	0.997461	0.00253899	strong
462	rs2340534	G	A	95992330	3	BRCA1	JASPAR_2014	BRCA1	MA0133.1	gcGaaaa	0.482601	0.86576	0.0232558	0.953488	strong
463	rs2244732	G	A	84303442	8	FOXC1	JASPAR_2014	FOXC1	MA0032.1	ggactgtG	0.665578	0.990777	0	1	strong
464	rs340877	G	A	214157246	4	EHF	JASPAR_2014	EHF	MA0598.1	caggGagc	0.807319	0.961034	0	1	strong
465	rs340875	G	C	214158986	5	MZF1_1-4	JASPAR_2014	MZF1_1-4	MA0056.1	tGccca	0.752808	1	0	1	strong
466	rs73793383	G	A	1359604	6	MZF1_1-4	JASPAR_2014	MZF1_1-4	MA0056.1	cggggG	0.845696	0.998117	0.1	0.9	strong
467	rs2453058	C	T	120480709	7	STAT3	JASPAR_2014	STAT3	MA0144.2	gttaCaagaaa	0.87793	0.75576	0.927197	0.072803	strong
468	rs6599299	T	C	1305018	5	MAX	JASPAR_2014	MAX	MA0058.2	gcaggTggtg	0.86483	0.696768	1	0	strong
469	rs1484113	T	G	84305732	3	ZNF354C	JASPAR_2014	ZNF354C	MA0130.1	gtgTga	0.680685	0.920471	0	1	strong
470	rs17164589	G	T	1283608	8	E2F6	JASPAR_2014	E2F6	MA0471.1	cccGcccccat	0.703458	0.870862	0	1	strong
471	rs527234	C	G	95963798	6	NHLH1	JASPAR_2014	NHLH1	MA0048.1	tcccaCctggtg	0.779932	0.90986	0.0185185	0.962963	strong
472	rs6599300	G	A	1305269	2	BRCA1	JASPAR_2014	BRCA1	MA0133.1	cacttGt	0.86999	0.673862	0.813953	0.0465116	strong
473	rs11939426	T	C	1292772	2	TAL1::GATA1	JASPAR_2014	TAL1::GATA1	MA0140.2	gTgatcttcctgcctcag	0.867503	0.823693	0.763471	0.162866	weak
474	rs896853	G	C	95960855	5	SP2	JASPAR_2014	SP2	MA0516.1	atcgcagggcGggga	0.907807	0.752362	0.974496	0	strong
475	rs1484113	T	G	84305732	4	SPIB	JASPAR_2014	SPIB	MA0081.1	gtgTgaa	0.651437	0.862396	0	0.959184	strong
476	rs10097617	T	C	95961626	8	KLF5	JASPAR_2014	KLF5	MA0599.1	gctccgcTcg	0.711206	0.885828	0	1	strong
477	rs11729031	T	C	1292014	1	STAT2::STAT1	JASPAR_2014	STAT2::STAT1	MA0517.1	Ttcctttcttttact	0.851419	0.829861	0.662903	0.101613	weak
478	rs340836	C	T	214163069	5	E2F6	JASPAR_2014	E2F6	MA0471.1	tactccCcctg	0.864865	0.700394	0.997461	0.00253899	strong
479	rs11931251	C	T	1291058	6	ZNF354C	JASPAR_2014	ZNF354C	MA0130.1	gtccaC	0.985669	0.796655	0.9375	0	strong
480	rs11729031	T	C	1292014	7	SPIB	JASPAR_2014	SPIB	MA0081.1	Ttccttt	0.964002	0.753043	0.959184	0	strong
481	rs508419	A	G	41522991	5	E2F1	JASPAR_2014	E2F1	MA0024.2	cctctcAccta	0.730652	0.910882	0	1	strong
482	rs10937717	T	A	6295087	9	FOXA1	JASPAR_2014	FOXA1	MA0148.3	ccattgttTcccctc	0.866487	0.756985	0.870093	0	strong
483	rs9814811	C	T	186617651	4	ZNF354C	JASPAR_2014	ZNF354C	MA0130.1	tccCac	0.920471	0.680685	1	0	strong
484	rs713113	T	C	95877787	7	FOXC1	JASPAR_2014	FOXC1	MA0032.1	agaaagTa	0.999509	0.67431	1	0	strong
485	rs1316487	C	T	1293205	9	RUNX2	JASPAR_2014	RUNX2	MA0511.1	tgcccctgCggctca	0.715577	0.8757	0.00282486	0.983051	strong
486	rs6752978	G	T	165552942	7	BRCA1	JASPAR_2014	BRCA1	MA0133.1	Gtcttgt	0.911525	0.863394	0.511628	0.0697674	weak
487	rs10429443	A	G	95971164	3	TCF7L2	JASPAR_2014	TCF7L2	MA0523.1	aaAgatcaaagtgg	0.988336	0.947467	0.733047	0.133477	weak
488	rs10099941	C	T	95987008	4	NFIC	JASPAR_2014	NFIC	MA0161.1	agCcaa	0.991958	0.726262	0.961082	0.0131655	strong
489	rs6709988	C	T	43601317	3	SREBF1	JASPAR_2014	SREBF1	MA0595.1	ttCagcccaa	0.865708	0.698946	1	0	strong
490	rs78054639	G	A	1290282	5	HNF4A	JASPAR_2014	HNF4A	MA0114.2	ttgcGctgtgccccc	0.858501	0.899957	0.0196207	0.657562	weak
491	rs13114527	T	G	6294655	7	FOXL1	JASPAR_2014	FOXL1	MA0033.1	cgtccaTa	0.927045	0.641732	0.913043	0	strong
492	rs4320200	A	T	6271043	7	FOXL1	JASPAR_2014	FOXL1	MA0033.1	cactgaAa	0.632051	0.917364	0	0.913043	strong
493	rs12649341	G	A	6294759	3	MZF1_5-13	JASPAR_2014	MZF1_5-13	MA0057.1	aaGtgggaag	0.676899	0.887932	0	0.9375	strong
494	rs2879813	A	G	95960947	11	EGR1	JASPAR_2014	EGR1	MA0162.2	cgaAggggcggccc	0.810549	0.95961	0.0248042	0.975196	strong
495	rs4689389	G	A	6272718	8	SRY	JASPAR_2014	SRY	MA0084.1	ttggacaGt	0.718688	0.929464	0.0357143	0.964286	strong
496	rs4689394	C	G	6291003	2	ESRRA	JASPAR_2014	ESRRA	MA0592.1	ggtggccttCt	0.823417	0.892489	0.0721154	0.836538	strong
497	rs340839	G	A	214161820	7	FOXC1	JASPAR_2014	FOXC1	MA0032.1	tGcaccgc	0.666131	0.99133	0	1	strong
498	rs340879	T	C	214156514	6	E2F1	JASPAR_2014	E2F1	MA0024.2	gctccTgccga	0.778043	0.958274	0	1	strong
499	rs6814328	A	T	1293328	5	ZEB1	JASPAR_2014	ZEB1	MA0103.2	cctgAcctg	0.893671	0.735252	1	0	strong
500	rs2453058	C	T	120480709	6	SRY	JASPAR_2014	SRY	MA0084.1	tgttaCaag	0.876929	0.698928	0.928571	0.0714286	strong
501	rs12649341	G	A	6294759	3	E2F6	JASPAR_2014	E2F6	MA0471.1	aaGtgggaaga	0.904448	0.737044	1	0	strong
502	rs12692596	C	T	161265910	7	FOXF2	JASPAR_2014	FOXF2	MA0030.1	aagtatCaaacaca	0.723321	0.873362	0	1	strong
503	rs17164682	A	G	1346796	9	FOXP2	JASPAR_2014	FOXP2	MA0593.1	cagcaaacAgg	0.878454	0.721597	1	0	strong
504	rs7732628	G	A	76435346	6	RORA_1	JASPAR_2014	RORA_1	MA0071.1	ttctcGgtca	0.887102	0.722333	1	0	strong
505	rs12692596	C	T	161265910	2	BRCA1	JASPAR_2014	BRCA1	MA0133.1	tCaaaca	0.857433	0.661305	0.813953	0.0465116	strong
506	rs2793830	G	A	120466108	6	FOXL1	JASPAR_2014	FOXL1	MA0033.1	taaacGta	0.740511	0.998652	0.0869565	0.913043	strong
507	rs73069988	G	A	1290393	6	USF1	JASPAR_2014	USF1	MA0093.2	tgcacGtggct	0.885763	0.799641	0.869374	0.0952975	strong
508	rs17030855	C	A	43689364	2	CEBPB	JASPAR_2014	CEBPB	MA0466.1	gCtttccaaac	0.795805	0.855419	0.0589784	0.755804	weak
509	rs12692596	C	T	161265910	2	FOXD1	JASPAR_2014	FOXD1	MA0031.1	tCaaacac	0.732333	0.909057	0	1	strong
510	rs12649341	G	A	6294759	11	ELF1	JASPAR_2014	ELF1	MA0473.1	tcacatggaaGtg	0.873355	0.76552	0.912487	0.0875129	strong
511	rs112385083	T	C	39319872	6	ELK1	JASPAR_2014	ELK1	MA0028.1	cttcTgcagt	0.770112	0.935419	0	0.857143	strong
512	rs11939426	T	C	1292772	4	SREBF1	JASPAR_2014	SREBF1	MA0595.1	ctcaggTgat	0.878443	0.711681	1	0	strong
513	rs1127065:T	C	T	44259871	4	FOXH1	JASPAR_2014	FOXH1	MA0479.1	tgtggatCggc	0.839578	0.998105	0	1	strong
514	rs73063010	A	G	185538006	7	FOXL1	JASPAR_2014	FOXL1	MA0033.1	tAtgtgta	0.99663	0.738489	0.913043	0.0869565	strong
515	rs1320164	G	A	95960767	7	EGR1	JASPAR_2014	EGR1	MA0162.2	ggcggggGccggtg	0.854988	0.683815	1	0	strong
516	rs17030859	G	A	43689904	6	FLI1	JASPAR_2014	FLI1	MA0475.1	tgaggGagaac	0.694012	0.869738	0	1	strong
517	rs4974600	G	C	1326743	6	E2F4	JASPAR_2014	E2F4	MA0470.1	gggcgGgacgt	0.939103	0.852058	0.869542	0.116081	strong
518	rs10429294	C	T	95969322	9	THAP1	JASPAR_2014	THAP1	MA0597.1	Cctgggagg	0.834114	0.87205	0.0854271	0.582915	weak
519	rs7625805	C	T	64088232	5	E2F6	JASPAR_2014	E2F6	MA0471.1	gtctccCactg	0.874792	0.710322	0.997461	0.00253899	strong
520	rs896855	A	G	95959808	5	FLI1	JASPAR_2014	FLI1	MA0475.1	gcagAaaaaac	0.685064	0.86079	0	1	strong
521	rs896855	A	G	95959808	5	SPIB	JASPAR_2014	SPIB	MA0081.1	gcagAaa	0.693301	0.896439	0.0204082	0.959184	strong
522	rs7612812	T	A	23432567	11	MEF2C	JASPAR_2014	MEF2C	MA0497.1	atccttaaaaTaatt	0.8946	0.764608	0.946582	0.0253508	strong
523	rs2244337	A	C	84300694	3	ZNF354C	JASPAR_2014	ZNF354C	MA0130.1	taAcac	0.686735	0.926521	0	1	strong
524	rs76450091	T	C	43767189	9	CEBPB	JASPAR_2014	CEBPB	MA0466.1	gtTgggaaatc	0.880444	0.827255	0.604569	0	weak
525	rs13108780	A	G	6294630	4	ELK1	JASPAR_2014	ELK1	MA0028.1	cttcccActg	0.80625	0.859764	0.107143	0.678571	weak
526	rs4293850	A	C	6292020	15	MAFK	JASPAR_2014	MAFK	MA0496.1	Aaactgatgattttg	0.876489	0.861453	0.518506	0.0443988	weak
527	rs17164623	G	A	1304277	3	HINFP	JASPAR_2014	HINFP	MA0131.1	tcGagtccgt	0.687573	0.854008	0	1	strong
528	rs7649970	C	T	12392272	7	FOXD1	JASPAR_2014	FOXD1	MA0031.1	tCgtttaa	0.736926	0.913649	0	1	strong
529	rs12403994	C	A	214155398	10	FOXI1	JASPAR_2014	FOXI1	MA0042.1	aaCaaaacaccc	0.894304	0.954108	0.225806	0.774194	weak
530	rs7649970	C	T	12392272	12	FOXP1	JASPAR_2014	FOXP1	MA0481.1	tatCgtttaaacatc	0.702491	0.866116	0	1	strong
531	rs17030925	A	C	43713808	6	AR	JASPAR_2014	AR	MA0007.2	aggaaAagtgagtga	0.761216	0.930201	0.00232019	0.991879	strong
532	rs3806754	A	G	1350186	7	BRCA1	JASPAR_2014	BRCA1	MA0133.1	Agcttgc	0.854475	0.902606	0.0697674	0.511628	weak
533	rs11732208	G	C	6292716	4	TP63	JASPAR_2014	TP63	MA0525.1	gtgGgagaccagtctggcct	0.70586	0.852486	0.0105897	0.95027	strong
534	rs73796058	C	T	1290788	5	SP1	JASPAR_2014	SP1	MA0079.3	tgccCtcccca	0.915718	0.752379	0.991642	0.00835814	strong
535	rs6738627	G	A	165544450	6	CDX2	JASPAR_2014	CDX2	MA0465.1	tccacGtaaaa	0.716436	0.879605	0	1	strong
536	rs4974557	C	T	1358266	4	THAP1	JASPAR_2014	THAP1	MA0597.1	aggCccctc	0.875382	0.619702	0.914573	0.0502513	strong
537	rs2793830	G	A	120466108	9	FOXP2	JASPAR_2014	FOXP2	MA0593.1	atttaaacGta	0.752879	0.909736	0	1	strong
538	rs13127445	C	G	6271150	7	RORA_1	JASPAR_2014	RORA_1	MA0071.1	taggcgCtca	0.698526	0.863295	0	1	strong
539	rs2793830	G	A	120466108	7	FOXD1	JASPAR_2014	FOXD1	MA0031.1	ttaaacGt	0.737844	0.914568	0	1	strong
540	rs6837701	C	T	1293302	3	BRCA1	JASPAR_2014	BRCA1	MA0133.1	ctgtCgt	0.599109	0.982267	0.0232558	0.953488	strong
541	rs6802898	C	T	12391207	8	IRF2	JASPAR_2014	IRF2	MA0051.1	gacaggttttCgctttca	0.937037	0.826567	1	0	strong
542	rs10098778:A	C	A	95992020	3	BRCA1	JASPAR_2014	BRCA1	MA0133.1	tcCatag	0.489031	0.872189	0.0232558	0.953488	strong
543	rs72790940	T	G	43768545	7	FOXL1	JASPAR_2014	FOXL1	MA0033.1	caagaaTa	0.929451	0.644138	0.913043	0	strong
544	rs12053054	C	T	161350776	5	KLF5	JASPAR_2014	KLF5	MA0599.1	cccaCccccg	0.921172	0.746551	1	0	strong
545	rs9694034	A	G	41523358	5	THAP1	JASPAR_2014	THAP1	MA0597.1	atggAgctg	0.539013	0.893812	0.00502513	0.979899	strong
546	rs9653282	A	T	165554658	8	FOSL2	JASPAR_2014	FOSL2	MA0478.1	aaatgatAcaa	0.781401	0.939963	0	1	strong
547	rs10026334	G	A	6294607	5	E2F6	JASPAR_2014	E2F6	MA0471.1	aggtGggagca	0.915541	0.751071	0.997461	0.00253899	strong
548	rs1127065:T	C	T	44259871	2	NFIC	JASPAR_2014	NFIC	MA0161.1	tCggct	0.752048	0.991958	0.00969329	0.935185	strong
549	rs73796059	C	T	1290833	9	KLF5	JASPAR_2014	KLF5	MA0599.1	tcacctccCg	0.855188	0.710532	0.965028	0.0349717	strong
550	rs6820509	A	G	6295750	5	ZEB1	JASPAR_2014	ZEB1	MA0103.2	ctacAcctg	0.92364	0.765222	1	0	strong
551	rs73069998	G	A	1291402	5	ZEB1	JASPAR_2014	ZEB1	MA0103.2	ggtcGcctg	0.748584	0.907003	0	1	strong
552	rs10099941	C	T	95987008	8	RFX5	JASPAR_2014	RFX5	MA0510.1	tcagtagCcaagcct	0.868069	0.752374	0.90848	0.0633402	strong
553	rs10100651	G	C	95887225	5	TAL1::TCF3	JASPAR_2014	TAL1::TCF3	MA0091.1	ctcatatGttgc	0.862828	0.716049	0.977273	0.0227273	strong
554	rs10937718	T	C	6295217	5	YY1	JASPAR_2014	YY1	MA0095.2	tctgccaTgtta	0.950027	0.796308	1	0	strong
555	rs13270641	G	T	95985871	2	SP1	JASPAR_2014	SP1	MA0079.3	ggaggtggaGg	0.866638	0.8117	0.711587	0	strong
556	rs12053054	C	T	161350776	7	SP2	JASPAR_2014	SP2	MA0516.1	cacccaCccccgacc	0.905359	0.730986	1	0	strong
557	rs4974557	C	T	1358266	7	MZF1_5-13	JASPAR_2014	MZF1_5-13	MA0057.1	aggCccctct	0.897871	0.726458	0.875	0	strong
558	rs4342257	G	C	6290037	5	SP2	JASPAR_2014	SP2	MA0516.1	atttggaggcGgggg	0.938171	0.782726	0.974496	0	strong
559	rs73069988	G	A	1290393	6	TP63	JASPAR_2014	TP63	MA0525.1	tccctggtgtgcacGtggct	0.844078	0.866811	0.0264743	0.538621	weak
560	rs896855	A	G	95959808	9	RELA	JASPAR_2014	RELA	MA0107.1	gAaaaaacca	0.769926	0.917995	0	1	strong
561	rs27984	C	T	55802419	6	FOXL1	JASPAR_2014	FOXL1	MA0033.1	taCtcctc	0.680173	0.938313	0.0869565	0.913043	strong
562	rs11945799	A	G	1368675	4	THAP1	JASPAR_2014	THAP1	MA0597.1	tgaggAcca	0.66969	0.92537	0.0502513	0.914573	strong
563	rs66879211	G	C	1290180	3	KLF5	JASPAR_2014	KLF5	MA0599.1	ccGtcaccca	0.814815	0.928595	0	0.882228	strong
564	rs508419	A	G	41522991	10	SMAD2::SMAD3::SMAD4	JASPAR_2014	SMAD2::SMAD3::SMAD4	MA0513.1	cggcctctcAcct	0.887418	0.801692	0.850945	0.0200222	strong
565	rs11705701	G	A	185544309	6	E2F1	JASPAR_2014	E2F1	MA0024.2	atggcGggatt	0.91205	0.73182	1	0	strong
566	rs1931765	T	C	38174821	5	TCF7L2	JASPAR_2014	TCF7L2	MA0523.1	ctactttaaTttat	0.879933	0.820144	0.667383	0	weak
567	rs73069988	G	A	1290393	7	MAX	JASPAR_2014	MAX	MA0058.2	gtgcacGtgg	0.913813	0.977816	0.201384	0.798616	weak
568	rs75214475	T	C	1290278	4	BRCA1	JASPAR_2014	BRCA1	MA0133.1	cacTtgc	0.868509	0.659026	0.837209	0.0930233	strong
569	rs10180005	C	G	43737465	4	ZNF354C	JASPAR_2014	ZNF354C	MA0130.1	gtCgct	0.693665	0.933451	0	1	strong
570	rs13274945	C	T	95986626	6	THAP1	JASPAR_2014	THAP1	MA0597.1	ttgccCcca	0.98232	0.856989	0.683417	0.0201005	weak
571	rs72501965	C	T	1290191	5	THAP1	JASPAR_2014	THAP1	MA0597.1	atgcCattc	0.871093	0.516294	0.979899	0.00502513	strong
572	rs57696714	T	C	43626521	11	MAFF	JASPAR_2014	MAFF	MA0495.1	gttggctcagTaagtaga	0.754232	0.928678	0.00106031	0.99894	strong
573	rs896855	A	G	95959808	7	ELK1	JASPAR_2014	ELK1	MA0028.1	ctgcagAaaa	0.633336	0.861017	0.0357143	0.964286	strong
574	rs6830765	T	C	6271826	9	THAP1	JASPAR_2014	THAP1	MA0597.1	Ttcgggcct	0.914248	0.876312	0.582915	0.0854271	weak
575	rs112385083	T	C	39319872	8	ELK4	JASPAR_2014	ELK4	MA0076.2	ctgcttcTgca	0.727379	0.898106	0	1	strong
576	rs2453058	C	T	120480709	6	FOXC1	JASPAR_2014	FOXC1	MA0032.1	taCaagaa	0.980344	0.655145	1	0	strong
577	rs1129152	C	T	95888307	8	FOXL1	JASPAR_2014	FOXL1	MA0033.1	Cattttat	0.638221	0.96994	0	0.956522	strong
578	rs13128674	C	T	6294517	4	SPIB	JASPAR_2014	SPIB	MA0081.1	ttcCcct	0.983236	0.781254	0.959184	0.0408163	strong
579	rs76450091	T	C	43767189	4	ELK1	JASPAR_2014	ELK1	MA0028.1	agtTgggaaa	0.798951	0.852466	0.107143	0.678571	weak
580	rs17069791	G	A	64052279	3	YY1	JASPAR_2014	YY1	MA0095.2	caGaatggagaa	0.795134	0.90575	0.0373728	0.940036	strong
581	rs28602970	A	G	41524505	8	SRF	JASPAR_2014	SRF	MA0083.2	gctgaccAcagaggggca	0.863301	0.800419	0.776021	0.010101	strong
582	rs527234	C	G	95963798	6	ZEB1	JASPAR_2014	ZEB1	MA0103.2	tcccaCctg	0.989655	0.831236	1	0	strong
583	rs25789	C	T	55800724	6	ZNF354C	JASPAR_2014	ZNF354C	MA0130.1	gtccaC	0.985669	0.796655	0.9375	0	strong
584	rs11945799	A	G	1368675	5	NFIC	JASPAR_2014	NFIC	MA0161.1	gAccat	0.789579	0.916186	0.0234375	0.776042	strong
585	rs17164623	G	A	1304277	3	BRCA1	JASPAR_2014	BRCA1	MA0133.1	tcGagtc	0.502194	0.885353	0.0232558	0.953488	strong
586	rs340836	C	T	214163069	6	MZF1_5-13	JASPAR_2014	MZF1_5-13	MA0057.1	ctccCcctgc	0.957741	0.786329	0.875	0	strong
587	rs17036342	A	G	12393682	6	RELA	JASPAR_2014	RELA	MA0107.1	gtaaAttccc	0.851931	0.752831	0.888889	0	strong
588	rs6746632	T	G	43712163	7	FOXI1	JASPAR_2014	FOXI1	MA0042.1	aaatttTtgttg	0.883082	0.704723	1	0	strong
589	rs340875	G	C	214158986	3	THAP1	JASPAR_2014	THAP1	MA0597.1	ttGcccacg	0.949075	0.837496	0.688442	0	weak
590	rs10180005	C	G	43737465	3	NFIC	JASPAR_2014	NFIC	MA0161.1	gtCgct	0.635081	0.915006	0.00969329	0.971209	strong
591	rs6757251	C	T	43734847	6	FOXI1	JASPAR_2014	FOXI1	MA0042.1	cagtgCttttat	0.745632	0.923991	0	1	strong
592	rs243025	C	T	60582051	12	AR	JASPAR_2014	AR	MA0007.2	tggCgacttgtacca	0.850892	0.704865	0.95315	0	strong
593	rs1129152	C	T	95888307	3	NFIC	JASPAR_2014	NFIC	MA0161.1	ggcCat	0.916186	0.636851	0.971209	0.0117188	strong
594	rs73069988	G	A	1290393	6	USF2	JASPAR_2014	USF2	MA0526.1	tgcacGtggct	0.919114	0.755172	1	0	strong
595	rs4273545	G	T	6271416	7	E2F6	JASPAR_2014	E2F6	MA0471.1	caggggGagtg	0.865139	0.712621	0.982227	0	strong
596	rs527234	C	G	95963798	8	TAL1::TCF3	JASPAR_2014	TAL1::TCF3	MA0091.1	cccaCctggtgc	0.829589	0.898668	0	0.727273	strong
597	rs4974600	G	C	1326743	4	KLF5	JASPAR_2014	KLF5	MA0599.1	ggggcgGgac	0.904935	0.846671	0.703034	0	strong
598	rs73793383	G	A	1359604	4	THAP1	JASPAR_2014	THAP1	MA0597.1	cggggGcac	0.935567	0.679887	0.914573	0.0502513	strong
599	rs73069998	G	A	1291402	7	USF1	JASPAR_2014	USF1	MA0093.2	ggtcGcctgca	0.787309	0.954486	0	1	strong
600	rs17069879	G	A	64083417	4	RFX5	JASPAR_2014	RFX5	MA0510.1	ctggttactaaGctg	0.887513	0.734944	0.953206	0	strong
601	rs73069998	G	A	1291402	10	RORA_1	JASPAR_2014	RORA_1	MA0071.1	gacgcggtcG	0.694576	0.859346	0	1	strong
602	rs896853	G	C	95960855	5	E2F4	JASPAR_2014	E2F4	MA0470.1	gggcGgggaca	0.85965	0.691869	1	0	strong
603	rs6746632	T	G	43712163	7	BRCA1	JASPAR_2014	BRCA1	MA0133.1	Ttgttgc	0.950388	0.998519	0.0697674	0.511628	weak
604	rs12053054	C	T	161350776	3	MZF1_5-13	JASPAR_2014	MZF1_5-13	MA0057.1	ccacccaCcc	0.680168	0.891201	0	0.9375	strong
605	rs17069791	G	A	64052279	4	BRCA1	JASPAR_2014	BRCA1	MA0133.1	gcaGaat	0.656276	0.86576	0.0930233	0.837209	strong
606	rs7625805	C	T	64088232	4	ZNF354C	JASPAR_2014	ZNF354C	MA0130.1	tccCac	0.920471	0.680685	1	0	strong
607	rs5025718	T	C	120478285	6	ZNF354C	JASPAR_2014	ZNF354C	MA0130.1	gaccaT	0.748256	0.937269	0	0.9375	strong
608	rs4293850	A	C	6292020	2	BRCA1	JASPAR_2014	BRCA1	MA0133.1	tAaactg	0.771854	0.956095	0.0930233	0.813953	strong
609	rs11705701	G	A	185544309	5	SP2	JASPAR_2014	SP2	MA0516.1	gaagaatggcGggat	0.853601	0.702225	0.974496	0.0255042	strong
610	rs4688989	T	C	6290594	6	ELK1	JASPAR_2014	ELK1	MA0028.1	tttcTgcccc	0.769691	0.934997	0	0.857143	strong
611	rs6802898	C	T	12391207	8	FOXI1	JASPAR_2014	FOXI1	MA0042.1	aggttttCgctt	0.676733	0.855092	0	1	strong
612	rs2793830	G	A	120466108	12	FOXP1	JASPAR_2014	FOXP1	MA0481.1	tacatttaaacGtaa	0.737798	0.901423	0	1	strong
613	rs2340584	A	G	95916811	7	FOXL1	JASPAR_2014	FOXL1	MA0033.1	tAtttttt	0.975572	0.717431	0.913043	0.0869565	strong
614	rs340877	G	A	214157246	6	ELK4	JASPAR_2014	ELK4	MA0076.2	tcaggGagcac	0.713965	0.884692	0	1	strong
615	rs12053054	C	T	161350776	11	EGR1	JASPAR_2014	EGR1	MA0162.2	ctcccacccaCccc	0.916253	0.767193	0.975196	0.0248042	strong
616	rs896855	A	G	95959808	9	NFKB1	JASPAR_2014	NFKB1	MA0105.3	agAaaaaacca	0.822445	0.947876	0.049687	0.950313	strong
617	rs17164589	G	T	1283608	6	SP2	JASPAR_2014	SP2	MA0516.1	ggcccGcccccatcc	0.982425	0.930021	0.759193	0.137604	weak
618	rs10109812	A	G	41524899	6	ELK1	JASPAR_2014	ELK1	MA0028.1	gagacAgaac	0.732356	0.897662	0	0.857143	strong
619	rs5018647	A	C	6292799	3	FOXD1	JASPAR_2014	FOXD1	MA0031.1	gtAaccaa	0.888818	0.751083	0.95	0.05	strong
620	rs2879813	A	G	95960947	4	MZF1_5-13	JASPAR_2014	MZF1_5-13	MA0057.1	cgaAggggcg	0.826971	0.926575	0	0.6875	weak
621	rs6991067	A	G	95875676	8	FOS	JASPAR_2014	FOS	MA0476.1	agtAaatcact	0.784637	0.943632	0	1	strong
622	rs340878	G	C	214157049	4	E2F4	JASPAR_2014	E2F4	MA0470.1	ctttctcGccg	0.897975	0.730194	1	0	strong
623	rs10026334	G	A	6294607	8	FOXC1	JASPAR_2014	FOXC1	MA0032.1	tacaggtG	0.660926	0.986126	0	1	strong
624	rs11723602	T	C	6272306	6	E2F6	JASPAR_2014	E2F6	MA0471.1	ctctcTctctc	0.739658	0.907062	0	1	strong
625	rs72790940	T	G	43768545	14	HSF1	JASPAR_2014	HSF1	MA0486.1	aTaatctgcttgaac	0.761051	0.894654	0	0.968889	strong
626	rs10937717	T	A	6295087	6	MZF1_1-4	JASPAR_2014	MZF1_1-4	MA0056.1	Tcccct	0.996862	0.825388	0.9	0	strong
627	rs6746632	T	G	43712163	6	SRY	JASPAR_2014	SRY	MA0084.1	tttTtgttg	0.718709	0.911544	0	0.928571	strong
628	rs4234726	G	C	6272888	2	ZEB1	JASPAR_2014	ZEB1	MA0103.2	cGccacctg	0.901363	0.992595	0	0.84135	strong
629	rs6709988	C	T	43601317	8	SREBF2	JASPAR_2014	SREBF2	MA0596.1	ttCagcccaa	0.900229	0.736358	1	0	strong
630	rs3806754	A	G	1350186	4	SP1	JASPAR_2014	SP1	MA0079.3	gagggcgAgct	0.727071	0.899163	0	1	strong
631	rs13108780	A	G	6294630	4	E2F4	JASPAR_2014	E2F4	MA0470.1	ccttcccActg	0.791979	0.95976	0	1	strong
632	rs1320164	G	A	95960767	4	THAP1	JASPAR_2014	THAP1	MA0597.1	cggggGccg	0.889322	0.633642	0.914573	0.0502513	strong
633	rs11723602	T	C	6272306	8	KLF5	JASPAR_2014	KLF5	MA0599.1	tcctctcTct	0.750944	0.925565	0	1	strong
634	rs11939426	T	C	1292772	5	ZEB1	JASPAR_2014	ZEB1	MA0103.2	caggTgatc	0.907003	0.748584	1	0	strong
635	rs340873	G	A	214160529	10	ELK4	JASPAR_2014	ELK4	MA0076.2	cctcttcctGa	0.885534	0.797621	0.829589	0	strong
636	rs11705701	G	A	185544309	5	E2F6	JASPAR_2014	E2F6	MA0471.1	tggcGggattc	0.92743	0.76296	0.997461	0.00253899	strong
637	rs4735333	G	A	95955074	5	ZNF354C	JASPAR_2014	ZNF354C	MA0130.1	taccGc	0.686735	0.926521	0	1	strong
638	rs527234	C	G	95963798	6	MAX	JASPAR_2014	MAX	MA0058.2	tcccaCctgg	0.873879	0.705816	1	0	strong
639	rs80097454	C	T	1324993	5	ELK1	JASPAR_2014	ELK1	MA0028.1	atctCggatg	0.850239	0.711048	0.857143	0.0357143	strong
640	rs2178442	C	T	1284741	7	PBX1	JASPAR_2014	PBX1	MA0070.1	ggtgaCtgttta	0.735373	0.855832	0	0.944444	strong
641	rs4234730	A	G	6296343	7	FOXC1	JASPAR_2014	FOXC1	MA0032.1	tActgccc	0.995396	0.670197	1	0	strong
642	rs57696714	T	C	43626521	10	MAFK	JASPAR_2014	MAFK	MA0496.1	ttggctcagTaagta	0.777263	0.94362	0	0.99921	strong
643	rs9653282	A	T	165554658	11	JUN (var.2)	JASPAR_2014	JUN (var.2)	MA0489.1	caaaaatgatAcaa	0.815758	0.961719	0.0181636	0.981836	strong
644	rs73793392	C	G	1369025	5	NFIC	JASPAR_2014	NFIC	MA0161.1	aCccac	0.78835	0.915006	0.0231481	0.776042	strong
645	rs4689388	G	A	6270056	6	ZNF354C	JASPAR_2014	ZNF354C	MA0130.1	Gtggag	0.996417	0.807404	0.9375	0	strong
646	rs13108780	A	G	6294630	5	ZNF354C	JASPAR_2014	ZNF354C	MA0130.1	tcccAc	0.920471	0.680685	1	0	strong
647	rs515071	A	G	41519462	6	THAP1	JASPAR_2014	THAP1	MA0597.1	tctAggaaa	0.782156	0.907487	0.0201005	0.683417	weak
648	rs10098778:T	C	T	95992020	12	GATA2	JASPAR_2014	GATA2	MA0036.2	cgaactttatcCat	0.845973	0.916338	0	0.72032	strong
