# Supplementary material for: Functional annotation of sixty-five type-2 diabetes risk SNPs and its application in risk prediction
Source: Sci Rep. 2017 Mar 6;7:43709. doi: 10.1038/srep43709 (PMC5337961; doi:10.1038/srep43709)
Supplement: Supplementary Table S5 [file srep43709-s5.xls]

## Sheet: fortable
Genotyped SNPs in TSS	Evens of effects on binding		Correlated genes affected by strong effects
	strong	weak
rs1453377	130	28	NR3C1;TAL1::TCF3;BHLHE40;YY1;FOXO1;PRDM14;ARNT;SMAD2;PAX7;STAT1;CRX;NANOG;USF1;SRY;HOXB4;RFX5;E2F1;CEBPB;LHX2;HIF1A::ARNT;TEAD4;GATA2;GRHL2;AP1;BCL6;ARNTL;NKX2-1;FOXH1;MYC;HIF1A;SREBF2;PAX5;NFIL3;SREBF1;E2F7;SOX9;SRF;FOXL1;PBX1;SOX6;KLF4;DMC1;NFYA;TLX1::NFIC;ZFX;NPAS2;PBX3;POU5F1;HNF4A;STAT3;MIZF;CTCFL;NHLH1;NKX6-1;HIF2A;PHOX2A;TP63;FOXP1;FOXD1;FOXA2;ONECUT1;TP53;NFIC;MAX;MEF2C;ZBTB33;PAX8;STAT5A…
rs12999941	147	30	MAZ;ARNTL;IRF1;NKX2-1;TBP;JUN;ATF1;ATF3;GATA2;E2F1;LHX2;HIF1A::ARNT;HOXB4;MZF1_5-13;RXR::RAR_DR5;CDX2;PAX7;NANOG;ELF5;USF1;ZNF143;USF2;RORA_1;Myf;BHLHE40;TAL1::TCF3;FOXO1;YY1;PRDM14;PTF1A;NEUROD1;POU5F1;HNF4A;GATA3;PBX3;NPAS2;RARG;NFYA;TBX20;PBX1;EGR2;MYB;SOX9;TFAP4;SRF;FOXL1;JUND;HIF1A;SOX3;IRF2;E2F7;NR1H4;FOXH1;MYC;ZNF354C;MEF2A;PPARG;MYC::MAX;HOXA9;RXRA;NFIC;MAX;TCF7L2;NR2C2;ZBTB33;NR4A1;FOXD1…
rs17069879	153	37	MYB;E2F4;FOXL1;TFAP4;SOX9;NRF1;SREBF2;SREBF1;IRF2;E2F7;NFIL3;FOXH1;ESR1;POU5F1;GATA3;ZFX;GLI3;BACH1;DMC1;NFYA;FOXA1;TLX1::NFIC;PBX1;EGR2;KLF4;RFX5;MAFK;CDX2;MZF1_5-13;STAT1;PAX7;NFE2L2;NANOG;ZNF143;SMAD2;SPI1;FOXI1;E2F6;NR3C1;FOXO1;PTF1A;NEUROD1;ARNT;BACH2;TAL1::TCF3;MAZ;IRF1;NFE2;AP1;ZNF711;BCL6;MAFA;TBP;GATA2;ATF1;E2F1;CEBPB;RFX1;STAT6;RELA;IRF4;TFAP2A;ATOH1;CTCF;MZF1_1-4;KLF5;REST;MYBL1;EGR1;M…
rs6991067	170	36	T;ERG;ELF5;NFE2L2;RFX5;CDX2;Myf;BACH2;NEUROD1;PRDM14;ARNT;YY1;FOXO1;SPI1;FOXI1;AP1;BCL6;MAZ;NFE2;IRF1;CEBPB;E2F1;TBP;SPDEF;ZNF263;MYB;SOX9;FOXL1;FOXH1;PLAG1;NFIL3;GLI3;MAFF;KLF4;EGR2;BACH1;GABPA;FOXA1;HIF2A;AR;HOXD13;HLF;TP53;RXRA;NR2C2;HOXC9;FOXC1;NR1H2::RXRA;ESRRB;FOXF2;RBPJ;ISL1;EGR1;TEAD2;STAT4;ETS1;NR2F1;SOX2;HNF1A;SP1;BRCA1;PITX1;STAT1;USF1;EHF;MAFK;NR3C1;BHLHE40;USF2;BATF;E2F6;HIF1A::ARNT;…
rs7767391	139	32	ARNTL;MAFA;AP1;GATA2;TBP;LHX2;E2F1;CDX2;RFX5;ERG;BACH2;Myf;ARNT;PRDM14;YY1;RORA_2;MAFF;GLI3;PBX3;DMC1;KLF4;EGR2;SOX9;ZNF263;MYB;SPDEF;HIF1A;SREBF2;NR1H4;FOXH1;NR4A1;NR2C2;RXRA;ONECUT1;TCF12;HIF2A;AR;NKX6-1;HOXD13;TEAD2;PGR;EGR1;RUNX1;MYCN;SP1;NR2F1;RFX3;ETS1;HOXC9;PDX1;CLOCK;ISL1;HOXA2;RBPJ;ESRRB;RUNX2;TEAD4;ATF3;ATF1;GRHL2;ETV1;JUN;HIF1A::ARNT;MAFK;HOXB4;NANOG;USF1;CRX;ZNF143;BATF;BHLHE40;NR3C1;…
rs17164682	158	40	E2F4;SRF;TFAP4;NFIB;SREBF1;MYC;ESR1;HNF4A;POU5F1;NPAS2;RARG;NR2E1;PBX1;TBX20;HOXB4;SRY;PAX7;EHF;USF1;USF2;E2F6;PTF1A;BHLHE40;PRDM1;ETV1;ELF1;Pax6;ATOH1;CTCF;KLF5;MYF5;EWSR1-FLI1;NKX3-1;ELK4;EBF1;KLF1;TP63;RXRA::VDR;FOXP1;NHLH1;NFKB1;HSF1;CTCFL;MIZF;MYOG;POU2F2;ELK1;MEF2A;ZNF354C;PPARG;MYC::MAX;PAX8;TEAD1;MEF2C;MAX;MYOD1;FOXA2;OLIG2;FOXD1;TCF3;FOXL1;NRF1;SREBF2;HIF1A;PBX3;GLI3;ZFX;FOXA1;GABPA;KLF4…
rs7561287	188	29	STAT6;RELA;IRF4;RFX1;CTCF;MZF1_1-4;KLF5;TBX5;ATOH1;LHX3;TCF7L1;REL;MYF5;INSM1;ELK4;EBF1;NKX3-1;NHLH1;NFKB1;RXRA::VDR;PHOX2A;NFATC1;FOXP1;MYOG;MIZF;STAT3;POU2F2;ELK1;CTCFL;RFX2;PAX8;ATF4;STAT5A;MEF2A;MYBL2;ZNF354C;MYC::MAX;PPARG;NR1D1;FOXA2;FOXD1;OLIG2;TCF3;MAX;MEF2C;PRDM9;NFIC;ZBTB33;MYOD1;E2F4;TFAP4;JUND;MYC;IRF2;E2F7;NPAS2;SPIB;ESR1;POU5F1;SOX6;PBX1;TBX20;NFYA;CRX;STAT1;PAX7;USF1;EHF;SRY;GATA4;…
rs527234	141	46	STAT3;MIZF;MYOG;NKX2-5;NHLH1;NFKB1;RXRA::VDR;TP63;TFCP2L1;PRDM9;TCF7L2;MAX;MYOD1;ZBTB33;STAT5A;ATF4;ZNF354C;MEF2A;NR1D1;PPARG;MYC::MAX;KLF5;RELA;SMAD3;ELK4;KLF1;NKX3-1;TCF7L1;ESRRA;HNF1B;REL;EWSR1-FLI1;MYBL1;INSM1;MYF5;RORA_1;BHLHE40;SMAD2;E2F6;STAT1;USF1;MAFK;HOXB4;HIF1A::ARNT;ZNF711;MYC;E2F7;TFAP4;E2F4;NPAS2;RARG;HNF4A;TFAP2C;HIF2A;RREB1;DDIT3;TCF12;TP53;TBX21;NR2C2;NR1H2::RXRA;RUNX2;EOMES;ESRR…
rs2793823	161	37	CRX;STAT1;PAX7;EHF;NANOG;SRY;GATA4;RORA_1;NR3C1;SMAD2;ZNF711;ETV1;ELF1;NFIB;SRF;SPIB;RARG;ESR1;HNF4A;SOX6;PBX1;TBX20;NFYA;NR2E1;NHLH1;NFKB1;RXRA::VDR;PHOX2A;MIZF;MYOG;STAT3;ELK1;RFX2;HOXA9;STAT5A;MEF2A;MYBL2;PPARG;FOXD1;TCF7L2;MEF2C;NFIC;MYOD1;SMAD3;STAT6;RFX1;CTCF;ESRRA;LHX3;MYBL1;MYF5;ELK4;EBF1;ERG;NFE2L2;RFX5;CDX2;RORA_2;YY1;FOXO1;Myf;THRA;FOXI1;SPI1;BCL6;NKX2-1;NFE2;IRF1;CEBPB;E2F1;LHX2;GFI1B…
rs6837701	174	34	E2F1;CEBPB;TBP;GATA2;AP1;MAFA;MAZ;IRF1;NFE2;ARNTL;RORA_2;BACH2;Myf;FOXO1;YY1;NEUROD1;THRA;SPI1;T;NFE2L2;ELF5;RFX5;CDX2;DMC1;BACH1;TLX1::NFIC;FOXA1;ZFX;GATA3;PBX3;MAFF;NR1H4;PLAG1;VDR;HIF1A;SOX3;MYB;SOX9;FOXL1;TCF12;TP53;TBX21;NR4A1;HOXD13;HLF;NKX6-1;DDIT3;AR;ETS1;NR2F1;ESR2;SOX2;CREB1;BRCA1;HNF1A;SP1;MYCN;EGR1;NR1H2;NR1H2::RXRA;EOMES;FOXF2;ESRRB;RBPJ;HOXA2;ISL1;SIX1;PDX1;HOXC9;NR5A2;HIF1A::ARNT;P…
rs17030925	155	48	SPIB;NPAS2;HNF4A;ESR1;POU5F1;PBX1;SOX6;NFYA;SRF;TFAP4;JUND;MYC;IRF2;HIF1A::ARNT;PRDM1;USF1;NANOG;PAX7;GATA4;SRY;PTF1A;BHLHE40;NR3C1;RORA_1;USF2;SMAD2;EWSR1-FLI1;ESRRA;TCF7L1;MYF5;MYBL1;EBF1;NKX3-1;IRF4;RELA;RFX1;TBX5;CTCF;ATOH1;ATF4;MYC::MAX;PPARG;NR1D1;ZNF354C;MYBL2;TCF3;FOXA2;FOXD1;OLIG2;MYOD1;TCF7L2;MAX;NFIC;PRDM9;NHLH1;FOXP1;NFATC1;RXRA::VDR;PHOX2A;POU2F2;MYOG;MIZF;RFX2;CTCFL;GATA3;GLI3;FOXA1…
rs1931765	182	39	SMAD3;RELA;STAT6;RFX1;TBX5;MZF1_1-4;CTCF;KLF5;ATOH1;EWSR1-FLI1;REL;ESRRA;HNF1B;LHX3;MYF5;INSM1;MYBL1;EBF1;NKX3-1;NFKB1;FLI1;FOXP1;RXRA::VDR;PHOX2A;POU2F2;NKX2-5;MYOG;MIZF;RFX2;CTCFL;HOXA9;PAX8;PPARG;NR1D1;ZNF354C;MYBL2;TCF3;FOXA2;FOXD1;OLIG2;MYOD1;TCF7L2;MAX;NFIC;NFIB;SRF;TFAP4;MYC;E2F7;RARG;NPAS2;ESR1;POU5F1;PBX1;NR2E1;NFYA;USF1;EHF;NANOG;CRX;PAX7;MAFK;PTF1A;BHLHE40;NR3C1;RORA_1;E2F6;USF2;ZNF711…
rs157843	143	45	HOXD13;TFAP2C;NKX6-1;DDIT3;TP53;ONECUT1;RXRA;TBX21;NR2C2;RUNX2;EOMES;RBPJ;HOXA2;CLOCK;HOXC9;PDX1;TFAP2A;ETS1;RFX3;HNF1A;SP1;PITX1;SOX2;RUNX1;REST;EGR1;NR1H2;RORA_2;ARNT;YY1;NEUROD1;PRDM14;FOXO1;TAL1::TCF3;THRA;SPI1;NFE2L2;RFX5;CDX2;E2F1;GATA2;AP1;MAFA;MAZ;NKX2-1;NFE2;ARNTL;SREBF2;SOX3;NRF1;ZNF263;FOXL1;SOX9;KLF4;BACH1;FOXA1;TLX1::NFIC;PBX3;GLI3;ZFX;MAFF;MYOG;NKX2-5;POU2F2;RFX2;NFKB1;NFATC1;RXRA::…
rs9309325	164	37	RARG;NPAS2;ESR1;POU5F1;PBX1;SOX6;NR2E1;NFYA;SRF;SREBF1;E2F7;HIF1A::ARNT;GRHL2;ETV1;TEAD4;USF1;NANOG;STAT1;GATA4;HOXB4;SRY;BHLHE40;NR3C1;RORA_1;E2F6;ZNF143;EWSR1-FLI1;REL;LHX3;HNF1B;TCF7L1;EBF1;KLF1;ELK4;NKX3-1;RELA;TBX5;CTCF;MZF1_1-4;KLF5;HOXA9;PPARG;NR1D1;MEF2A;ZNF354C;FOXA2;FOXD1;ZBTB33;NFIC;NFKB1;FOXP1;NFATC1;PHOX2A;ELK1;NKX2-5;POU2F2;STAT3;CTCFL;PBX3;ZFX;GATA3;GLI3;KLF4;GABPA;FOXL1;SOX9;PLAG1…
rs4689394	149	35	PPARG;MYC::MAX;ZNF354C;MEF2A;STAT5A;PAX8;MYOD1;ZBTB33;NFIC;MAX;RXRA::VDR;NFKB1;RFX2;CTCFL;NKX2-5;ELK1;STAT3;MYOG;MYF5;MYBL1;EWSR1-FLI1;TCF7L1;NKX3-1;KLF1;ELK4;RFX1;STAT6;KLF5;MZF1_1-4;CTCF;ELF1;GRHL2;ETV1;PRDM1;HIF1A::ARNT;SRY;USF1;EHF;E2F6;USF2;NR3C1;ESR1;RARG;SPIB;NPAS2;NR2E1;TBX20;SOX6;PBX1;JUND;TFAP4;PAX5;E2F7;MYC;NR4A1;NR2C2;TP53;TCF12;HIF2A;RREB1;AR;TEAD2;NR1H2;PGR;EGR1;REST;RUNX1;MYCN;SOX2…
rs713113	141	43	AP1;MAFA;NKX2-1;NFE2;ARNTL;CEBPB;E2F1;LHX2;TBP;GFI1B;GATA2;ELF5;NFE2L2;FOXO1;YY1;ARNT;NEUROD1;Myf;TAL1::TCF3;BACH2;SPI1;ZFX;GATA3;GLI3;MAFF;KLF4;EGR2;BACH1;FOXA1;TLX1::NFIC;NRF1;MYB;FOXL1;FOXH1;PLAG1;SREBF2;HIF1A;TCF12;ONECUT1;NR2C2;TFAP2C;NKX6-1;HIF2A;HOXD13;MYCN;RUNX1;EGR1;NR1H2;ETS1;PITX1;PDX1;HOXC9;TFAP2A;FOXC1;RUNX2;FOXF2;TAL1;NR1H2::RXRA;ISL1;CLOCK;CRX;PAX7;USF1;SRY;MAFK;PTF1A;BHLHE40;USF2;…
rs515071	148	46	NFIL3;SREBF2;PLAG1;FOXL1;MYB;TLX1::NFIC;BACH1;KLF4;EGR2;MAFF;GLI3;ZFX;FOXI1;TAL1::TCF3;BACH2;NEUROD1;YY1;MZF1_5-13;CDX2;NFE2L2;T;ERG;GATA2;E2F1;ARNTL;NFE2;NKX2-1;MAZ;AP1;CLOCK;ISL1;RBPJ;HOXA2;RUNX2;EOMES;TAL1;FOXC1;SIX1;HOXC9;PDX1;SP1;BRCA1;HNF1A;RFX3;ETS1;NR1H2;EGR1;RUNX1;MYCN;HOXD13;RREB1;DDIT3;HIF2A;RXRA;TBX21;ONECUT1;TCF12;PAX5;SREBF1;E2F7;MYC;E2F4;SRF;TFAP4;NFIB;NR2E1;NFYA;PBX1;POU5F1;NPAS2;…
