# Supplementary material for: Functional annotation of sixty-five type-2 diabetes risk SNPs and its application in risk prediction
Source: Sci Rep. 2017 Mar 6;7:43709. doi: 10.1038/srep43709 (PMC5337961; doi:10.1038/srep43709)
Supplement: Supplementary Table S6 [file srep43709-s6.xls]

## Sheet: Sheet1
SNP on histone marks	Strongly affect motif in colocalization marks	In clusters of enhancer sites active in islet	Affect genes expressed in pancreas and islet	Used in the risk model
rs11665563
rs2447095	√	√		√
rs6801848
rs17031016	√			√
rs7561287	√			√
rs13230111
rs9309325	√	√		√
rs527234	√			√
rs12438497	√			√
rs16860234
rs12221133
rs17031005	√			√
rs10830962	√			√
rs6837701	√			√
rs2034085
rs1046314
rs639407	√			√
rs2673141
rs17030798
rs2943658
rs6458047	√			√
rs9311910			√	√
rs6746058	√			√
rs8089366	√			√
rs9922047	√			√
rs17036328	√			√
rs1470579	√			√
rs2358953		√		√
rs864745
rs458356	√			√
rs17817288	√		√	√
rs10842993	√			√
rs10954284
rs2453044	√			√
rs1399626
rs1512988
rs17030946
rs11857450
rs1333051	√			√
rs9955666
rs4506565		√		√
rs1993669	√	√		√
rs7193144	√			√
rs1515099
rs835575
rs7586101	√			√
rs9460546
rs7575024	√			√
rs4132670		√		√
rs6495474	√			√
rs3892354	√	√		√
rs4747969	√			√
rs7020673		√		√
rs7914814
rs810517	√			√
rs1431983
rs12972158
rs7651090	√			√
rs48314
rs713113	√		√	√
rs1121980
rs2383208	√			√
rs10748582	√			√
rs16893776	√			√
rs2673142
rs7298255
rs7901695	√	√	√	√
rs10823315	√			√
rs17030925	√			√
rs157843
rs1531343	√			√
rs7640744
rs456867	√			√
rs9939609	√			√
rs11178602
rs10127888
rs10415849	√			√
rs13431070
rs7556744	√			√
rs163177
rs2943636
rs12910825
rs2972147	√		√	√
rs6767577
rs6456368	√		√	√
rs7928810
rs2868088	√			√
rs703982	√		√	√
rs9926289
rs1122590	√			√
rs10492373
rs3810511
rs153734
rs9939973
rs1317548	√			√
rs13416978
rs11709077	√			√
rs2074311	√			√
rs7484027
rs2943646	√			√
rs11178648
rs5015480
rs10495899	√			√
rs1931765	√			√
rs12999941
rs10946398
rs2934381	√			√
rs10506626	√			√
rs9940128	√			√
rs7311994
rs11175914	√		√	√
rs6991067	√		√	√
rs17334919
rs7069060	√			√
rs243087
rs515071	√			√
rs184654	√			√
rs11178531	√			√
rs9947403	√			√
rs11663816	√			√
rs2612037	√	√		√
rs10842991	√			√
rs2972144
rs2612060	√			√
rs4237150	√	√		√
rs2260671	√			√
rs13405158
rs40271
rs4339696	√	√		√
rs703971	√			√
rs2868093	√			√
rs10849835
rs1713669	√			√
rs12578595	√		√	√
rs2943656	√			√
rs1215468	√			√
rs4752781
rs12595616	√			√
rs4714131
rs6728797	√			√
rs2583937
rs2793831	√			√
rs9930506
rs619662
rs9837654	√			√
rs2612069	√	√	√	√
rs3751239
rs2270584	√			√
rs6717858
rs10842977			√	√
rs10001190	√			√
rs4376068	√			√
rs9860730	√			√
rs6917654
rs7321752			√	√
rs7124355
rs10842978
rs10878333			√	√
rs10012946	√			√
rs2903265
rs2943657
rs17361324
rs703969
rs2261070	√			√
rs4689394
rs12412740	√		√	√
rs2713541
rs17164682	√			√
rs7960190
rs7923866
rs7132840			√	√
rs6065723	√			√
rs2673140	√			√
rs2943634
rs17782313
rs9465871	√			√
rs7754840
rs5018648
rs6476842	√	√		√
rs11247990	√			√
rs1453377	√			√
rs11247991	√			√
rs8050136	√			√
rs2793823	√			√
rs17030835	√			√
rs17069879	√			√
rs889139
rs243018		√		√
rs11979110	√		√	√
rs7767391
rs12243326	√			√
