# Supplementary material for: Functional annotation of sixty-five type-2 diabetes risk SNPs and its application in risk prediction
Source: Sci Rep. 2017 Mar 6;7:43709. doi: 10.1038/srep43709 (PMC5337961; doi:10.1038/srep43709)
Supplement: Supplementary Table S7 [file srep43709-s7.xls]

## Sheet: HaploReg v4.1_20161012_211436
SNPs in histone marks	Ref allele	Alt allele	EUR	NHGRI/EBI	GRASP QTL	Selected eQTL
			freq	GWAS hits	hits	hits
rs11665563	C	T	0.25
rs2447095	A	G	0.54		2 hits	12 hits
rs6801848	C	G	0.27			2 hits
rs17031016	T	C	0.09
rs7561287	A	G	0.09		1 hit	1 hit
rs13230111	A	G	0.46		2 hits
rs9309325	A	G	0.47		2 hits	3 hits
rs527234	C	G	0.37		2 hits	19 hits
rs12438497	A	T	0.78			2 hits
rs16860234	A	C	0.26			2 hits
rs12221133	G	A	0.28		1 hit	2 hits
rs17031005	A	G	0.09
rs10830962	C	G	0.4	5 hits
rs6837701	C	T	0.03
rs2034085	T	C	0.38		3 hits	10 hits
rs1046314	G	A	0.61		2 hits	9 hits
rs639407	A	G	0.34
rs2673141	G	A	0.61			2 hits
rs17030798	C	T	0.09		2 hits
rs2943658	A	G	0.63			1 hit
rs6458047	A	C	0.8			1 hit
rs9311910	G	A	0.4
rs6746058	T	C	0.09
rs8089366	G	T	0.33
rs9922047	C	G	0.54
rs17036328	T	C	0.12			4 hits
rs1470579	A	C	0.29	9 hits		2 hits
rs2358953	C	A	0.08
rs864745	T	C	0.54	2 hits	202 hits	4 hits
rs458356	A	G	0.73
rs17817288	A	G	0.53
rs10842993	G	A	0.22			5 hits
rs10954284	T	A	0.46		2 hits
rs2453044	A	G	0.13		1 hit	5 hits
rs1399626	T	A	0.63		4 hits	1 hit
rs1512988	T	A	0.41		1 hit	5 hits
rs17030946	G	T	0.09		1 hit	1 hit
rs11857450	G	C	0.7			6 hits
rs1333051	A	T	0.14	1 hit
rs9955666	G	A	0.34
rs4506565	A	T	0.33	2 hits
rs1993669	C	T	0.11
rs7193144	T	C	0.42
rs1515099	G	A	0.63		4 hits	1 hit
rs835575	G	T	0.11		2 hits	6 hits
rs7586101	T	C	0.09		2 hits
rs9460546	T	G	0.32
rs7575024	T	C	0.09		1 hit
rs4132670	G	A	0.33
rs6495474	G	T	0.72			5 hits
rs3892354	T	G	0.55
rs4747969	C	T	0.8		1 hit	2 hits
rs7020673	C	G	0.54	1 hit
rs7914814	T	C	0.59		7 hits	2 hits
rs810517	C	T	0.46
rs1431983	G	T	0.46		1 hit
rs12972158	C	T	0.17		1 hit	4 hits
rs7651090	A	G	0.29			2 hits
rs48314	A	G	0.36
rs713113	T	C	0.53		1 hit	28 hits
rs1121980	G	A	0.45	4 hits
rs2383208	A	G	0.17	3 hits	2 hits
rs10748582	T	A	0.39		1 hit	5 hits
rs16893776	C	T	0.57		3 hits	25 hits
rs2673142	G	C	0.62		2 hits	2 hits
rs7298255	A	T	0.55			1 hit
rs7901695	T	A,C,G	0.32	2 hits
rs10823315	C	T	0.06			1 hit
rs17030925	A	C	0.09
rs157843	C	A	0.71		1 hit
rs1531343	G	C	0.12	1 hit		1 hit
rs7640744	G	A	0.26			2 hits
rs456867	C	T	0.21	1 hit
rs9939609	T	A	0.42	6 hits
rs11178602	C	T	0.4			2 hits
rs10127888	C	G	0.11			6 hits
rs10415849	C	T	0.12		8 hits	8 hits
rs13431070	G	A	0.09
rs7556744	A	G	0.09		1 hit
rs163177	T	C	0.51			1 hit
rs2943636	G	A	0.47	1 hit	1 hit	1 hit
rs12910825	A	G	0.39		3 hits	8 hits
rs2972147	T	C	0.62		2 hits	2 hits
rs6767577	A	C	0.23			2 hits
rs6456368	T	C	0.32
rs7928810	C	A	0.66		2 hits	28 hits
rs2868088	A	G	0.21			3 hits
rs703982	A	G	0.42
rs9926289	G	A	0.42
rs1122590	A	G	0.12			1 hit
rs10492373	G	A	0.22		1 hit	5 hits
rs3810511	G	C	0.15			5 hits
rs153734	C	T	0.77	1 hit
rs9939973	G	A	0.45
rs1317548	G	A	0.23		1 hit	3 hits
rs13416978	A	G	0.1		1 hit
rs11709077	G	A	0.12		1 hit	4 hits
rs2074311	A	G	0.62		2 hits	18 hits
rs7484027	T	A	0.4			27 hits
rs2943646	A	G	0.62		1 hit	2 hits
rs11178648	C	T	0.39			4 hits
rs5015480	C	T	0.45	5 hits	2 hits	5 hits
rs10495899	G	C	0.15			1 hit
rs1931765	T	C	0.79
rs12999941	C	T	0.46		1 hit	3 hits
rs10946398	A	C	0.32	2 hits
rs2934381	G	A	0.11		1 hit	6 hits
rs10506626	G	A	0.39			3 hits
rs9940128	G	A	0.45	2 hits
rs7311994	T	G	0.41		1 hit	3 hits
rs11175914	G	T	0.06
rs6991067	A	G	0.51		2 hits	23 hits
rs17334919	C	T	0.08		1 hit	1 hit
rs7069060	A	G	0.3		3 hits	3 hits
rs243087	A	G	0.36		1 hit
rs515071	A	G	0.79	1 hit	1 hit	3 hits
rs184654	C	G	0.19		2 hits	2 hits
rs11178531	A	G	0.53		1 hit	1 hit
rs9947403	C	T	0.34
rs11663816	T	C	0.25
rs2612037	T	C	0.08
rs10842991	C	T	0.22		1 hit	4 hits
rs2972144	A	G	0.63		2 hits	2 hits
rs2612060	A	G	0.08
rs4237150	G	C	0.44	1 hit
rs2260671	G	A	0.08
rs13405158	T	C	0.1		1 hit
rs40271	C	T	0.71		1 hit
rs4339696	T	G	0.54
rs703971	G	C	0.62
rs2868093	C	T	0.14			7 hits
rs10849835	C	T	0.16		2 hits	8 hits
rs1713669	C	G	0.37		2 hits	19 hits
rs12578595	C	T	0.22		2 hits	5 hits
rs2943656	A	G	0.62		2 hits	1 hit
rs1215468	A	G	0.27
rs4752781	A	T	0.43			2 hits
rs12595616	T	C	0.4		1 hit	9 hits
rs4714131	T	C	0.8			1 hit
rs6728797	T	C	0.47		1 hit
rs2583937	T	C	0.08
rs2793831	T	C	0.11		1 hit	6 hits
rs9930506	A	G	0.45	2 hits
rs619662	G	A	0.39
rs9837654	G	A	0.24		1 hit	2 hits
rs2612069	C	G	0.11
rs3751239	C	G	0.22			5 hits
rs2270584	G	A	0.39			3 hits
rs6717858	T	C	0.42	1 hit		2 hits
rs10842977	A	G	0.25			6 hits
rs10001190	A	G	0.66		2 hits	8 hits
rs4376068	A	C	0.29			2 hits
rs9860730	A	G	0.29		1 hit
rs6917654	G	A	0.79			1 hit
rs7321752	G	A	0.2		1 hit
rs7124355	A	G	0.71			11 hits
rs10842978	G	C	0.25		2 hits	6 hits
rs10878333	A	G	0.1
rs10012946	T	C	0.63		2 hits	9 hits
rs2903265	A	G	0.73		1 hit	5 hits
rs2943657	C	T	0.62		2 hits	2 hits
rs17361324	C	T	0.21
rs703969	G	C	0.57		2 hits
rs2261070	T	G	0.12			1 hit
rs4689394	C	G	0.63		1 hit	9 hits
rs12412740	G	A	0.08			1 hit
rs2713541	A	T	0.63		2 hits	1 hit
rs17164682	A	G	0.03
rs7960190	T	C	0.25			4 hits
rs7923866	C	T	0.39			5 hits
rs7132840	T	G	0.53		1 hit	1 hit
rs6065723	C	T	0.15			6 hits
rs2673140	G	A	0.63		4 hits	1 hit
rs2943634	A	C	0.66	2 hits	2 hits	1 hit
rs17782313	T	C	0.23	5 hits	1 hit
rs9465871	T	C	0.17	1 hit
rs7754840	G	C	0.32	5 hits
rs5018648	C	G	0.63		1 hit	9 hits
rs6476842	C	T	0.45
rs11247990	G	C	0.03
rs1453377	C	T	0.57		3 hits	25 hits
rs11247991	A	G	0.03
rs8050136	C	A	0.42	11 hits	1 hit
rs2793823	G	A	0.13			3 hits
rs17030835	C	G	0.09
rs17069879	G	A	0.2		1 hit
rs889139	A	G	0.65		1 hit	4 hits
rs243018	C	G	0.47		1 hit	2 hits
rs11979110	C	T	0.46		2 hits
rs7767391	T	C	0.17
rs12243326	T	C	0.28	1 hit	1 hit
